# Supplementary material for: Clade diversification dynamics and the biotic and abiotic controls of speciation and extinction rates
Source: Nat Commun. 2018 Aug 1;9:3013. doi: 10.1038/s41467-018-05419-7 (PMC6070539; doi:10.1038/s41467-018-05419-7)
Supplement: Supplementary file 4 — Supplementary Data 1 [file 41467_2018_5419_MOESM4_ESM.zip]

Archive with 14 entries (12 files):
- simul/
- simul/param_simulname
- simul/events.c
- simul/README
- simul/initialization.c
- simul/update.c
- simul/results/
- simul/other.c
- simul/get_patterns.r
- simul/parameters.c
- simul/build_phylogenies.r
- simul/pg.c
- simul/plot.c
- simul/print.c
