# Supplementary material for: Clade diversification dynamics and the biotic and abiotic controls of speciation and extinction rates
Source: Nat Commun. 2018 Aug 1;9:3013. doi: 10.1038/s41467-018-05419-7 (PMC6070539; doi:10.1038/s41467-018-05419-7)
Supplement: Supplementary file 4 — Supplementary Data 1 [file 41467_2018_5419_MOESM4_ESM.zip › simul/param_simulname]

1e-3	f1_______rate_of_border_appearance1
1e-3	f2_______rate_of_border_appearance2
1e-3	f3_______rate_of_border_appearance3
5e-5	c1____rate_of_border_disappearance1
5e-5	c2____rate_of_border_disappearance2
5e-5	c3____rate_of_border_disappearance3
3	grid_size___grid_size_ie_sqrt(number_of_sites)
150	n0__________initial_number_of_individuals_in_each_site
1	delta_x1____ecological_optimum_1_for_habitat_P
1	delta_x2____ecological_optimum_2_for_habitat_P
150	K0__________carrying_capacity_per_site
1.0	sigma_k_____std_deviation_carrying_capacity_pet_site1
1.0	sigma_k_____std_deviation_carrying_capacity_pet_site2
1.0	sigma_k_____std_deviation_carrying_capacity_pet_site3
0.4	sigma_c_____std_deviation_competition_kernel1
0.4	sigma_c_____std_deviation_competition_kernel2
0.4	sigma_c_____std_deviation_competition_kernel3
1.0	r___________birth_rate
50	ac__________assortative_cost:number_of_failed_mating_before_abort
1e-3	mu_x1_______mutation_rate_on_locus_x1
1e-3	mu_x2_______mutation_rate_on_locus_x2
1e-3	mu_a________mutation_rate_on_locus_a
0.04	sigma_mu_x1_std_deviation_mutation_on_locus_x1
0.04	sigma_mu_x2_std_deviation_mutation_on_locus_x2
0.1	sigma_mu_a__std_deviation_mutation_on_locus_a
16	L_x1________number_of_loci_for_trait_x1
16	L_x2________number_of_loci_for_trait_x1
16	L_a_________number_of_loci_for_trait_a
0.5	pc__________crossing_over_probability
10	coef________coef_in_the_assortative_mating_function
100000	t_max_______maximal_simulation_time
0	rng_seed____seed_used_for_random_number;0:seed=time
50	n_run_______number_of_simulation_replicates
100	save_species___time_step_between_each_state_of_species_saved
0.01	amt_________mating_prob_under_which_2_indiv_are_from_2_species
1.0	m___________migration_probability_between_merged_sites
1.0	compm_______maximum_competition_strength
0	crash_______rate_of_local_catastrophic_extinction
1e-3	mu_n________mutation_rate_on_neutral_loci
15	git_________genetic_distance_above_which_indiv_are_incompatible
