# Supplementary material for: Clade diversification dynamics and the biotic and abiotic controls of speciation and extinction rates
Source: Nat Commun. 2018 Aug 1;9:3013. doi: 10.1038/s41467-018-05419-7 (PMC6070539; doi:10.1038/s41467-018-05419-7)
Supplement: Supplementary file 4 — Supplementary Data 1 [file 41467_2018_5419_MOESM4_ESM.zip › simul/events.c]

//--//--//--//--//--//--//--//--//--//--//--//--//--//--//--//--//--//--//
//--//--//--//--//--//--//--//--//--//--//--//--//--//--//--//--//--//--//
//--//--//--//--//--//--//--//--//--//--//--//--//--//--//--//--//--//--//
void birth(gsl_rng *rgsl, struct population *pop, struct landscape *land, const double ac, const double pc, double *mu, double *sigma_mu_offspring, unsigned int *L, const double r, const unsigned int grid_size, const double K0, const double *mdsigma_k2, const double *mdsigma_c2, const double coef2, double **expapp, const double m, const double mu_n, const unsigned int git, const double time, const double compm) {

  //////////////////////////////////////////////////////////////////////
  // THIS FUNCTION ACHIEVES THE BIRTH OF AN INDIVIDUAL                //
  //////////////////////////////////////////////////////////////////////

  // choose the first parent
  unsigned int kb = (*pop).size; // kb = index of the new born individual
  unsigned int parents[2];
  parents[0] = (unsigned int) floor(gsl_ran_flat(rgsl, 0.0, (double) (*pop).size)); // parents[0] = index of the 1st parent (randomly choosen)

  // Search for the second parent :
  // The 2nd parent has to be of the opposite sex, and in the same
  // superpatch as the 1st parent. In case of the 1st parent
  // refuses to mate with a potential partner, the latter can be
  // proposed later again to the first parent. Potential partner are
  // proposed until the 1st parent accept a mate of until ac trials.
  unsigned int mates[(*pop).size]; // vector of the index of potential
				   // 2nd parent
  unsigned int nmates = 0;         // number of potentiel partners

  unsigned int i;   // Scan each individual to find potential
  for (i = 0; i < (*pop).size; i++) // mates
    if ((*pop).indiv[i].patch == (*pop).indiv[parents[0]].patch	&& (*pop).indiv[i].sex != (*pop).indiv[parents[0]].sex)
      mates[(nmates)++] = i;

  // mate the two parents
  if (nmates != 0) { // if potential mates exists

    unsigned int mateok = 0; // boolean equal to 1 when mating succeed
    unsigned int nfmt = 0; // number of failed mating until now
    while (mateok == 0 && nfmt < ac) {

      // index of the 2nd randomly choosen parent in the vector of indiv
      parents[1] = mates[(unsigned int) floor(gsl_ran_flat(rgsl, 0.0, 1.0) * nmates)];

      // Gaussian assortative mating function based on the ecological trait
      double prob_accept; // probability that the parents mates
      double dist = ((*pop).indiv[parents[0]].t[0] - (*pop).indiv[parents[1]].t[0])
	            * ((*pop).indiv[parents[0]].t[0] - (*pop).indiv[parents[1]].t[0])
	            + ((*pop).indiv[parents[0]].t[1] - (*pop).indiv[parents[1]].t[1])
                    * ((*pop).indiv[parents[0]].t[1] - (*pop).indiv[parents[1]].t[1]);
      double choosiness = max_double(fabs((*pop).indiv[parents[0]].t[2]), fabs((*pop).indiv[parents[1]].t[2]));	 	   // the individual (between male and female) more prone to look for mating or reject mating decides whether mating occurs
      if ((fabs((*pop).indiv[parents[0]].t[2]) == choosiness && (*pop).indiv[parents[0]].t[2] >= 0) || (fabs((*pop).indiv[parents[1]].t[2]) == choosiness && (*pop).indiv[parents[1]].t[2] >= 0)) {
	prob_accept = (1.0 - 0.5 * exp(-choosiness*choosiness)) * exp(-coef2 * choosiness * choosiness * choosiness * choosiness * dist/2.0);}
      else {prob_accept = 1.0 - (1.0 - 0.5 * exp(-choosiness*choosiness)) * exp(-coef2 * choosiness * choosiness * choosiness * choosiness * dist/2.0);}

      // attempt to mate the two parents
      if (gsl_ran_flat(rgsl, 0.0, 1.0) < prob_accept) {

       #if GENET_INCOMP
	// check if no genetic incompatibility (not too many different neutral mutations, i.e. not too high divergence time)
	unsigned short int nb_diff = 0, m1 = 0, m2 = 0;
	while (m1 < (*pop).indiv[parents[0]].mut_nb && m2 < (*pop).indiv[parents[1]].mut_nb) {
	  if ((*pop).indiv[parents[0]].mut[m1] > (*pop).indiv[parents[1]].mut[m2]) {
	    nb_diff++;
	    m2++;
	  }
	  else if ((*pop).indiv[parents[0]].mut[m1] < (*pop).indiv[parents[1]].mut[m2]) {
	    nb_diff++;
	    m1++;
	  }
	  else {
	    m1++;
	    m2++;
	  }
	}
	if (m1 < (*pop).indiv[parents[0]].mut_nb) {nb_diff = nb_diff + ((*pop).indiv[parents[0]].mut_nb-m1);}
	else if (m2 < (*pop).indiv[parents[1]].mut_nb) {nb_diff = nb_diff + ((*pop).indiv[parents[1]].mut_nb-m2);}

	if (nb_diff < git) {
       #endif

	  // define new born individual properties
	  for (i = 0; i < TRAIT_NB; i++) { // for each trait

	    // chromosom inherited from first and second parent
	    unsigned int cp0 = gsl_ran_bernoulli(rgsl, 0.5);
	    unsigned int cp1 = gsl_ran_bernoulli(rgsl, 0.5);

	    double sum = 0;

	    #if SEVERALLOCI
	      unsigned int j;
	      for (j = 0; j < L[i]; j++) {
	        // check for mutation on each locus and locus inheritence
	        if (gsl_ran_flat(rgsl, 0.0, 1.0) < mu[i]) {
	          (*pop).indiv[kb].g[i][j][0] = (*pop).indiv[parents[0]].g[i][j][cp0] + gsl_ran_gaussian(rgsl, sigma_mu_offspring[i]);}
	        else {(*pop).indiv[kb].g[i][j][0] = (*pop).indiv[parents[0]].g[i][j][cp0];}
	        if (gsl_ran_flat(rgsl, 0.0, 1.0) < mu[i]) {
	          (*pop).indiv[kb].g[i][j][1] = (*pop).indiv[parents[1]].g[i][j][cp1] + gsl_ran_gaussian(rgsl, sigma_mu_offspring[i]);}
	        else {(*pop).indiv[kb].g[i][j][1] = (*pop).indiv[parents[1]].g[i][j][cp1];}
	        sum += ((*pop).indiv[kb].g[i][j][0] + (*pop).indiv[kb].g[i][j][1]);

	        // check for crossing over for the next locus inheritence
	        if (gsl_ran_flat(rgsl, 0.0, 1.0) < pc) {cp0 = (unsigned) abs(cp0 - 1);}
	        if (gsl_ran_flat(rgsl, 0.0, 1.0) < pc) {cp1 = (unsigned) abs(cp1 - 1);}
	      }
	    #else
	      // check for mutation on each locus and locus inheritence
	      if (gsl_ran_flat(rgsl, 0.0, 1.0) < mu[i]) {
	        (*pop).indiv[kb].g[i][0][0] = (*pop).indiv[parents[0]].g[i][0][cp0] + gsl_ran_gaussian(rgsl, sigma_mu_offspring[i]);}
	      else {(*pop).indiv[kb].g[i][0][0] = (*pop).indiv[parents[0]].g[i][0][cp0];}
	      if (gsl_ran_flat(rgsl, 0.0, 1.0) < mu[i]) {
	        (*pop).indiv[kb].g[i][0][1] = (*pop).indiv[parents[1]].g[i][0][cp1] + gsl_ran_gaussian(rgsl, sigma_mu_offspring[i]);}
	      else {(*pop).indiv[kb].g[i][0][1] = (*pop).indiv[parents[1]].g[i][0][cp1];}
	      sum += ((*pop).indiv[kb].g[i][0][0] + (*pop).indiv[kb].g[i][0][1]);
	    #endif

	    // Compute phenotypic trait
	    (*pop).indiv[kb].t[i] = sum / (2.0 * L[i]);
	  }

	  #if GENET_INCOMP
	   // define neutral mutations inherited from parents
	   (*pop).indiv[kb].mut_nb = 0, m1 = 0, m2 = 0;
	   while (m1 < (*pop).indiv[parents[0]].mut_nb && m2 < (*pop).indiv[parents[1]].mut_nb) {
	     if ((*pop).indiv[parents[0]].mut[m1] == (*pop).indiv[parents[1]].mut[m2]) {
	       (*pop).indiv[kb].mut[((*pop).indiv[kb].mut_nb)++] = (*pop).indiv[parents[0]].mut[m1];
	       m1++;
	       m2++;
	     }
	     else if ((*pop).indiv[parents[0]].mut[m1] > (*pop).indiv[parents[1]].mut[m2]) {
	       if (gsl_ran_flat(rgsl, 0.0, 1.0) < 0.5) {(*pop).indiv[kb].mut[((*pop).indiv[kb].mut_nb)++] = (*pop).indiv[parents[1]].mut[m2];}
	       m2++;
	     }
	     else if ((*pop).indiv[parents[0]].mut[m1] < (*pop).indiv[parents[1]].mut[m2]) {
	       if (gsl_ran_flat(rgsl, 0.0, 1.0) < 0.5) {(*pop).indiv[kb].mut[((*pop).indiv[kb].mut_nb)++] = (*pop).indiv[parents[0]].mut[m1];}
	       m1++;
	     }
	   }
	   unsigned short int mk = 0;
	   if (m1 < (*pop).indiv[parents[0]].mut_nb) {
	     for (mk = m1; mk < (*pop).indiv[parents[0]].mut_nb; mk++) {
	       if (gsl_ran_flat(rgsl, 0.0, 1.0) < 0.5) {(*pop).indiv[kb].mut[((*pop).indiv[kb].mut_nb)++] = (*pop).indiv[parents[0]].mut[mk];}
	     }
	   }
	   else if (m2 < (*pop).indiv[parents[1]].mut_nb) {
	     for (mk = m2; mk < (*pop).indiv[parents[1]].mut_nb; mk++) {
	       if (gsl_ran_flat(rgsl, 0.0, 1.0) < 0.5) {(*pop).indiv[kb].mut[((*pop).indiv[kb].mut_nb)++] = (*pop).indiv[parents[1]].mut[mk];}
	     }
	   }

	   // define new neutral mutations
	   if (gsl_ran_flat(rgsl, 0.0, 1.0) < mu_n) {

	     (*pop).indiv[kb].mut[((*pop).indiv[kb].mut_nb)++] = NNM;
	     NNM++;

	     if (NNM == 2147483647) {			// or 4294967294; if NNM is too high, cannot be stored anymore in unsigned short int indiv.mut
	       printf("\n------\n!STOP!\n------\n");
	       printf("Maximal total number of mutations (unsigned long int = 4294967294) exceeded, t=%g\n", time);
	       FILE *log_file = NULL;
	       log_file = fopen("out_log", "a");
	       fprintf(log_file, "\nMaximal total number of mutations (unsigned long int = 4294967294) exceeded\n");
	       fprintf(log_file, "Run stopped at t = %g\n", time);
	       fclose(log_file);
	       exit(1);
             }
	   }

	   if ((*pop).indiv[kb].mut_nb >= MUT_NB) {	// if more than MUT_NB mutations for 1 individual,
							// stop simulation (no more space to store information on these mutations), and reduce parameter "mu_n"
	     printf("\n------\n!STOP!\n------\n");
	     printf("Maximal number of mutations (MUT_NB = %d) exceeded, t=%g\n", MUT_NB, time);
	     FILE *log_file = NULL;
	     log_file = fopen("out_log", "a");
	     fprintf(log_file, "\nMaximal number of mutations (MUT_NB = %d) exceeded\n", MUT_NB);
	     fprintf(log_file, "Run stopped at t = %g\n", time);
	     fclose(log_file);
	     exit(1);
           }
 	  #endif

	  // define sex (balanced sex ratio)
	  (*pop).indiv[kb].sex = gsl_ran_bernoulli(rgsl, 0.5);

	  // define migration
          if (gsl_ran_bernoulli(rgsl, m) == 1) {

            // redistribute indiv of OSP k (indiv in vect_indiv) in patches of
            // OSP k (patches in vect_patch) according to patches carrying cap
	    unsigned int nb_patch = (*land).nb_patch_in_sp[(*land).sp[(*pop).indiv[parents[0]].patch]];	// nb of patches in the scanned SP
	    unsigned int vect_patch[nb_patch];		//vect of patches of the scanned sp
	    double prob_patch[nb_patch]; 		// prob an indiv go in this patch
	    vect_patch[0] = (*land).vect_patch_in_sp[(*land).sp[(*pop).indiv[parents[0]].patch]][0];
	    prob_patch[0] = K0;
	    for (i = 1; i < nb_patch; i++) {
	      vect_patch[i] = (*land).vect_patch_in_sp[(*land).sp[(*pop).indiv[parents[0]].patch]][i];
	      prob_patch[i] = prob_patch[i-1]+K0;
	    }
            double loc = gsl_ran_flat(rgsl, 0.0, prob_patch[nb_patch-1]);
            unsigned int k = 0;
	    for (i = 0; i < nb_patch; i++) {
	      if (loc < prob_patch[i]) {
	        (*pop).indiv[kb].patch = vect_patch[k];
	        break;}
	      k++;
  	    }
          }
          else {(*pop).indiv[kb].patch = (*pop).indiv[parents[0]].patch;}

 	  // update population size
	  ((*pop).size)++;

	  // update population birth rate
	  (*pop).r += r;

	  // define carrying capacity new born indiv			
	  // given the ecological optima (x1*,x2*) of each site (= habitat type)
	  for (i = 0; i < grid_size*grid_size; i++) {
    	    if ((*land).ht[i] == (*pop).indiv[kb].patch) {
 	      (*pop).indiv[kb].drK = r / (K0 * exp(
                ( ((*pop).indiv[kb].t[0] - (*land).x1[i]) * ((*pop).indiv[kb].t[0] - (*land).x1[i])
                + ((*pop).indiv[kb].t[1] - (*land).x2[i]) * ((*pop).indiv[kb].t[1] - (*land).x2[i]))
                / (*land).ht_mdsigma_k2[i]));
	      break;}
  	  }

	  // competition term of the new born indiv with other indiv:	
	  unsigned short int kb_mdsigma_c2_index = 0;
	  for (i = 0; i < ECOL_HETEROGEN; i++) {
	    if ((*land).ht_mdsigma_c2[(*pop).indiv[kb].patch] == mdsigma_c2[i]) {
	      kb_mdsigma_c2_index = i;
	      break;}
	  }
	  (*pop).indiv[kb].d = 0;
	  for (i = 0; i < (*pop).size; i++) {
	    if ( (*pop).indiv[i].patch == (*pop).indiv[kb].patch && i != kb) {
	      double compet = compm * expapp[(unsigned int) round((pow(((*pop).indiv[kb].t[0]-(*pop).indiv[i].t[0]),2.0) + pow(((*pop).indiv[kb].t[1]-(*pop).indiv[i].t[1]),2.0)) / DE)][kb_mdsigma_c2_index];
	      // add this competition term to indiv i, new born indiv and pop
	      (*pop).indiv[i].d += (*pop).indiv[i].drK * compet;
	      (*pop).indiv[kb].d += (*pop).indiv[kb].drK * compet;
	      (*pop).d += ((*pop).indiv[i].drK + (*pop).indiv[kb].drK) * compet;
	    }
	  }

	  // mating succeed
	  mateok = 1;

       #if GENET_INCOMP
	} // end of realization of mating

	else {
	  nfmt++;} // one more failed mating trial (due to genetic incompatibilities)
       #endif

      }

      else {nfmt++;} // one more failed mating trial (due to reproductive isolation)

    } // end of while (mateok == 0)
  } // end of if (nmates != 0)


} // end of function
//--//--//--//--//--//--//--//--//--//--//--//--//--//--//--//--//--//--//
//--//--//--//--//--//--//--//--//--//--//--//--//--//--//--//--//--//--//
//--//--//--//--//--//--//--//--//--//--//--//--//--//--//--//--//--//--//


//--//--//--//--//--//--//--//--//--//--//--//--//--//--//--//--//--//--//
//--//--//--//--//--//--//--//--//--//--//--//--//--//--//--//--//--//--//
//--//--//--//--//--//--//--//--//--//--//--//--//--//--//--//--//--//--//
void death(gsl_rng *rgsl, struct population *pop, struct landscape *land, const double r, unsigned int *L, double **expapp, const double *mdsigma_c2, const double compm) {

  //////////////////////////////////////////////////////////////////////
  // THIS FUNCTION ACHIEVES THE DEATH OF AN INDIVIDUAL                //
  //////////////////////////////////////////////////////////////////////

  // RV_kp = Random Variable to choose the index of the dead individual
  double RV_kd = gsl_ran_flat(rgsl, 0.0, (*pop).d);

  // kp = index of the dead individual
  int kd = 0;

  // sum_idr = sum of indiv death rates until reaching the chosen one
  double sum_idr = (*pop).indiv[0].d;
  while (RV_kd >= sum_idr)
    sum_idr += (*pop).indiv[++(kd)].d;

  // update birth rate, death rates, pop size and move individuals within (*pop) to delete the dead one 
  update_pop_after_death(pop, land, kd, r, L, expapp, mdsigma_c2, compm);

} // end of function
//--//--//--//--//--//--//--//--//--//--//--//--//--//--//--//--//--//--//
//--//--//--//--//--//--//--//--//--//--//--//--//--//--//--//--//--//--//
//--//--//--//--//--//--//--//--//--//--//--//--//--//--//--//--//--//--//


//--//--//--//--//--//--//--//--//--//--//--//--//--//--//--//--//--//--//
//--//--//--//--//--//--//--//--//--//--//--//--//--//--//--//--//--//--//
//--//--//--//--//--//--//--//--//--//--//--//--//--//--//--//--//--//--//
void fragmentation(gsl_rng *rgsl, struct landscape *land, const unsigned int grid_size, const double time) {	

  //////////////////////////////////////////////////////////////////////
  // THIS FUNCTION ACHIEVES A FRAGMENTATION (A BORDER APPEARS)        //
  //////////////////////////////////////////////////////////////////////

  // save landscape structure to determine if it has changed
  unsigned int old_sp[grid_size*grid_size];
  register unsigned int k;
  for (k = 0; k < grid_size*grid_size; k++)
    old_sp[k] = (*land).sp[k];

  // random choice of the border to create
  unsigned int bn = 0;
  double bn_cum_f = gsl_ran_flat(rgsl, 0.0, (double) (*land).f);
  double cum_f = 0.0; 							// cumulative rate of border appearance
  for (k = 0; k < 2*grid_size*(grid_size-1); k++) {
    if ((*land).bs[k] == 0) {
      cum_f += (*land).bs_f[k];
      if (bn_cum_f < cum_f) {
        bn = k;
        break;
      }
    }
  }

  // switch border
  (*land).bs[bn] = 1;

  // update number of (un)existing borders
  ((*land).neb)++;
  ((*land).nub)--;

  // update rate at which borders appear/disappear
  (*land).f -= (*land).bs_f[bn];
  (*land).c += (*land).bs_c[bn];

  // update landscape structure
  update_landscape_state(land, grid_size);

  // check if the landscape has changed
  for (k = 0; k < grid_size*grid_size; k++) {
    if (old_sp[k] != (*land).sp[k]) {
      // print the time of fragmentation in the fragmentation file
      FILE *fra_file = NULL;
      fra_file = fopen("out_fragmentation", "a");
      fprintf(fra_file, "%g\n", time);
      fclose(fra_file);
      break;}
  } // end if the landscape has changed

} // end of function
//--//--//--//--//--//--//--//--//--//--//--//--//--//--//--//--//--//--//
//--//--//--//--//--//--//--//--//--//--//--//--//--//--//--//--//--//--//
//--//--//--//--//--//--//--//--//--//--//--//--//--//--//--//--//--//--//


//--//--//--//--//--//--//--//--//--//--//--//--//--//--//--//--//--//--//
//--//--//--//--//--//--//--//--//--//--//--//--//--//--//--//--//--//--//
//--//--//--//--//--//--//--//--//--//--//--//--//--//--//--//--//--//--//
void fusion(gsl_rng *rgsl, struct landscape *land, const unsigned int grid_size, const double time) {	

  //////////////////////////////////////////////////////////////////////
  // THIS FUNCTION ACHIEVES A FUSION (A BORDER DISAPPEARS)            //
  //////////////////////////////////////////////////////////////////////

  // save landscape structure to determine if it has changed
  unsigned int old_sp[grid_size*grid_size];
  register unsigned int k;
  for (k = 0; k < grid_size*grid_size; k++)
    old_sp[k] = (*land).sp[k];

  // random choice of the border to destroy
  unsigned int bn = 0;
  double bn_cum_c = gsl_ran_flat(rgsl, 0.0, (double) (*land).c);
  double cum_c = 0.0; 						// cumulative rate of border disappearance
  for (k = 0; k < 2*grid_size*(grid_size-1); k++) {
    if ((*land).bs[k] == 1) {
      cum_c += (*land).bs_c[k];
      if (bn_cum_c < cum_c) {
        bn = k;
        break;
      }
    }
  }

  // switch border
  (*land).bs[bn] = 0;

  // update number of (un)existing borders
  ((*land).neb)--;
  ((*land).nub)++;

  // update rate at which borders appear/disappear
  (*land).f += (*land).bs_f[bn];
  (*land).c -= (*land).bs_c[bn];

  // update landscape structure
  update_landscape_state(land, grid_size);

  // check if the landscape has changed
  for (k = 0; k < grid_size*grid_size; k++) {
    if (old_sp[k] != (*land).sp[k]) {
      // print the time of fragmentation in the fragmentation file
      FILE *fus_file = NULL;
      fus_file = fopen("out_fusion", "a");
      fprintf(fus_file, "%g\n", time);
      fclose(fus_file);
      break;}
  }

} // end of function
//--//--//--//--//--//--//--//--//--//--//--//--//--//--//--//--//--//--//
//--//--//--//--//--//--//--//--//--//--//--//--//--//--//--//--//--//--//
//--//--//--//--//--//--//--//--//--//--//--//--//--//--//--//--//--//--//


//--//--//--//--//--//--//--//--//--//--//--//--//--//--//--//--//--//--//
//--//--//--//--//--//--//--//--//--//--//--//--//--//--//--//--//--//--//
//--//--//--//--//--//--//--//--//--//--//--//--//--//--//--//--//--//--//
void crash_comm(gsl_rng *rgsl, struct population *pop, struct landscape *land, const unsigned int grid_size, const double r, unsigned int *L, double **expapp, double time, const double t_max, unsigned int *simus_diversif_failed, unsigned int i_run, const double *mdsigma_c2, const double compm) {

  //////////////////////////////////////////////////////////////////////
  // THIS FUNCTION ACHIEVES THE CRASH OF A LOCAL COMMUNITY            //
  //////////////////////////////////////////////////////////////////////

  // random choice of which geographical patch is affected by the catastrophic event of community crash
  unsigned int patch = floor(gsl_ran_flat(rgsl, 0.0, grid_size * grid_size));

  // kill all individuals within this patch
  int k=(*pop).size-1, nb_death = 0;
  while (k >= 0 && (*pop).size>0) {
    if ((*pop).indiv[k].patch == patch) {
      update_pop_after_death(pop, land, k, r, L, expapp, mdsigma_c2, compm);
      nb_death++;
    }
    k--;
  }
  if ((*pop).size==0) {
    printf("\n------\n!STOP!\n------\n");
    printf("Extinction of the population (t = %g, patch=%u)\n", time, patch);
    FILE *log_file = NULL;
    log_file = fopen("out_log", "a");
    fprintf(log_file, "\nExtinction of the  population\n");
    fprintf(log_file, "Run stopped at t = %g\n", time);
    fclose(log_file);
    simus_diversif_failed[i_run]++;
    time = t_max;
  }

  // print the time of crash and patch number affected by this local extinction
  FILE *crash_file = NULL;
  crash_file = fopen("out_crash", "a");
  fprintf(crash_file, "%g\t%u\t%u\t%u\n", time, patch, nb_death, (*pop).size+nb_death);
  fclose(crash_file);

} // end of function
//--//--//--//--//--//--//--//--//--//--//--//--//--//--//--//--//--//--//
//--//--//--//--//--//--//--//--//--//--//--//--//--//--//--//--//--//--//
//--//--//--//--//--//--//--//--//--//--//--//--//--//--//--//--//--//--//
