# Supplementary material for: Clade diversification dynamics and the biotic and abiotic controls of speciation and extinction rates
Source: Nat Commun. 2018 Aug 1;9:3013. doi: 10.1038/s41467-018-05419-7 (PMC6070539; doi:10.1038/s41467-018-05419-7)
Supplement: Supplementary file 4 — Supplementary Data 1 [file 41467_2018_5419_MOESM4_ESM.zip › simul/README]

The main file to run the simulations is pg.c Open it for compilation instructions. Enough memory must be allocated to the program for it to run correctly. 
Then the R files can be used to get diversification patterns (speciation/extinction rates, etc) and phylogenies of extant species at the end of each stage. 
