# Supplementary material for: Clade diversification dynamics and the biotic and abiotic controls of speciation and extinction rates
Source: Nat Commun. 2018 Aug 1;9:3013. doi: 10.1038/s41467-018-05419-7 (PMC6070539; doi:10.1038/s41467-018-05419-7)
Supplement: Supplementary file 4 — Supplementary Data 1 [file 41467_2018_5419_MOESM4_ESM.zip › simul/initialization.c]

//--//--//--//--//--//--//--//--//--//--//--//--//--//--//--//--//--//--//
//--//--//--//--//--//--//--//--//--//--//--//--//--//--//--//--//--//--//
//--//--//--//--//--//--//--//--//--//--//--//--//--//--//--//--//--//--//
void initialize_landscape(gsl_rng *rgsl, struct landscape *land, const unsigned int grid_size, const double *f, const double *c, const double delta_x1, const double delta_x2, const double *mdsigma_c2, const double *mdsigma_k2) {    

  //////////////////////////////////////////////////////////////////////
  // THIS FUNCTION DEFINES LANDSCAPE PROPERTIES AT                    //
  // THE BEGINING OF SIMULATIONS                                      //
  //////////////////////////////////////////////////////////////////////

  register unsigned int i;

  // determine habitat type of sites: close sites have close habitats (gradient in habitat type)
  clear_file("out_heterogen_ecol"); // clear file
  FILE *out_ecol_file = NULL;
  out_ecol_file = fopen("out_heterogen_ecol", "a");
  for (i = 0; i < grid_size*grid_size; i++) {
    (*land).ht[i] = i;
    (*land).ht_mdsigma_c2[i] = mdsigma_c2[(unsigned int) floor(gsl_ran_flat(rgsl, 0.0, ECOL_HETEROGEN))];
    (*land).ht_mdsigma_k2[i] = mdsigma_k2[(unsigned int) floor(gsl_ran_flat(rgsl, 0.0, ECOL_HETEROGEN))];
    (*land).x1[i] = delta_x1*((*land).ht[i] - grid_size*floor((*land).ht[i]/(double)grid_size) - (grid_size-1)/2.0);
    (*land).x2[i] = delta_x2*(floor((*land).ht[i]/(double)grid_size) - (grid_size-1)/2.0);
    fprintf(out_ecol_file, "%g\t%g\n", sqrt(-(*land).ht_mdsigma_c2[i]*0.5), sqrt(-(*land).ht_mdsigma_k2[i]*0.5));
  }
  fclose(out_ecol_file);

  // determine existing borders (prob existing = f / (f + c))
  clear_file("out_heterogen_land"); // clear file
  FILE *out_land_file = NULL;
  out_land_file = fopen("out_heterogen_land", "a");
  double prob_bord = 0.0;
  for (i = 0; i < 2*grid_size*(grid_size-1); i++) {
    (*land).bs_f[i] = f[(unsigned int) floor(gsl_ran_flat(rgsl, 0.0, 1.0) * LAND_HETEROGEN)];
    (*land).bs_c[i] = c[(unsigned int) floor(gsl_ran_flat(rgsl, 0.0, 1.0) * LAND_HETEROGEN)];
    prob_bord = (*land).bs_f[i] / ((*land).bs_f[i] + (*land).bs_c[i]);
    (*land).bs[i] = gsl_ran_bernoulli(rgsl, prob_bord);
    (*land).neb += (*land).bs[i];
    (*land).f += (double) (1.0 - (*land).bs[i]) * (*land).bs_f[i];
    (*land).c += (double) (*land).bs[i] * (*land).bs_c[i];
    fprintf(out_land_file, "%g\t%g\n", (*land).bs_f[i], (*land).bs_c[i]);
  }
  fclose(out_land_file);

  // number of unexisting borders
  (*land).nub = 2*grid_size*(grid_size-1) - (*land).neb;

  // compute the landscape structure (ie in which "superpatch" each
  // patch is)
  update_landscape_state(land, grid_size);

}
//--//--//--//--//--//--//--//--//--//--//--//--//--//--//--//--//--//--//
//--//--//--//--//--//--//--//--//--//--//--//--//--//--//--//--//--//--//
//--//--//--//--//--//--//--//--//--//--//--//--//--//--//--//--//--//--//


//--//--//--//--//--//--//--//--//--//--//--//--//--//--//--//--//--//--//
//--//--//--//--//--//--//--//--//--//--//--//--//--//--//--//--//--//--//
//--//--//--//--//--//--//--//--//--//--//--//--//--//--//--//--//--//--//
void initialize_population(gsl_rng *rgsl, struct population *pop, const unsigned int grid_size, const unsigned int n0, unsigned int *L, const double r, struct landscape *land, const double K0, const double *mdsigma_c2, double *sigma_mu, double **expapp, const double compm) {	

  //////////////////////////////////////////////////////////////////////
  // THIS FUNCTION DEFINES INDIVIDUALS AND POPULATION PROPERTIES AT   //
  // THE BEGINING OF SIMULATIONS                                      //
  //////////////////////////////////////////////////////////////////////

  register unsigned int i, j, k, l, index = 0;

  // indiv properties in each site
  for (i = 0; i < grid_size*grid_size; i++) {
    for (j = 0; j < n0; j++) {
      index = n0*i + j;
      for (k = 0; k < TRAIT_NB; k++) {	// genotypes are initially randomly choosen
	double sum = 0;
	for (l = 0; l < L[k]; l++) {
	  (*pop).indiv[index].g[k][l][0] = gsl_ran_gaussian(rgsl, sigma_mu[k]);
	  (*pop).indiv[index].g[k][l][1] = gsl_ran_gaussian(rgsl, sigma_mu[k]);
	  sum += ((*pop).indiv[index].g[k][l][0] + (*pop).indiv[index].g[k][l][1]);
	}
	(*pop).indiv[index].t[k] = sum / (2.0 * L[k]);
      }
      (*pop).indiv[index].sex = gsl_ran_bernoulli(rgsl, 0.5);	// balanced sex ratio
      (*pop).indiv[index].patch = i;
    }
  }

  // total population size
  (*pop).size = n0 * grid_size * grid_size;

  // compute individuals and population death rates
  (*pop).d = 0.0;  // population death rate
  for (i = 0; i < (*pop).size; i++) { // look at each indiv

    // competition term, computed in indiv[i]'s patch
    unsigned short int i_mdsigma_c2_index = 0;
    for (j = 0; j < ECOL_HETEROGEN; j++) {
      if ((*land).ht_mdsigma_c2[(*pop).indiv[i].patch] == mdsigma_c2[j]) {
	i_mdsigma_c2_index = j;
	break;}
    }
    double compet = 0.0;
    for (j = 0; j < (*pop).size; j++) {
      if ((*pop).indiv[i].patch == (*pop).indiv[j].patch) {
        compet += compm * expapp[(unsigned int) round((pow(((*pop).indiv[i].t[0]-(*pop).indiv[j].t[0]),2.0) + pow(((*pop).indiv[i].t[1]-(*pop).indiv[j].t[1]),2.0)) / DE)][i_mdsigma_c2_index];}
    }
    compet -= 1; // remove competition with itself

    // carrying capacity
    for (j = 0; j < grid_size*grid_size; j++) {
      if ((*land).ht[j] == (*pop).indiv[i].patch) {
        (*pop).indiv[i].drK = r / (K0 * exp(
          ( ((*pop).indiv[i].t[0] - (*land).x1[j]) * ((*pop).indiv[i].t[0] - (*land).x1[j])
          + ((*pop).indiv[i].t[1] - (*land).x2[j]) * ((*pop).indiv[i].t[1] - (*land).x2[j]))
          / (*land).ht_mdsigma_k2[j]));
	break;}
    }

    // indiv death rate
    (*pop).indiv[i].d = (*pop).indiv[i].drK * compet;

    // population death rate
    (*pop).d += (*pop).indiv[i].d;

  } // end loop on indiv

  // population birth rate
  (*pop).r = (double) (*pop).size * r;

}
//--//--//--//--//--//--//--//--//--//--//--//--//--//--//--//--//--//--//
//--//--//--//--//--//--//--//--//--//--//--//--//--//--//--//--//--//--//
//--//--//--//--//--//--//--//--//--//--//--//--//--//--//--//--//--//--//

//--//--//--//--//--//--//--//--//--//--//--//--//--//--//--//--//--//--//
//--//--//--//--//--//--//--//--//--//--//--//--//--//--//--//--//--//--//
//--//--//--//--//--//--//--//--//--//--//--//--//--//--//--//--//--//--//
void initialize_species(struct population *pop, struct landscape *land, double *sigma_mu, struct cluster_group *clusters, const double coef, const double amt, struct species_group *living_spc, unsigned int *nb_attributed_spc, const unsigned int grid_size){

  /////////////////////////////////////////////////////////////
  // THIS FUNCTION DEFINES THE EXISTING PHENOTYPIC CLUSTERS  //
  // AND SPECIES AT THE BEGINING OF SIMULATIONS   	     //
  /////////////////////////////////////////////////////////////

  int l, i, j, k = 0, k2, found = 0;
  unsigned int x1, x2;
  unsigned int P0[(unsigned int)floor((MAXP-MINP)/sigma_mu[0])][(unsigned int)floor((MAXP-MINP)/sigma_mu[1])];
  int P1[(unsigned int)floor((MAXP-MINP)/sigma_mu[0])][(unsigned int)floor((MAXP-MINP)/sigma_mu[1])];
  
  // 0. Set m_nec = mean (over the whole metacommunity) number of individuals within non empty phenotypic cells of each superpatch
  unsigned int nb_nec, n_ind_sp; // number of non empty phenotypic cells in the superpatch, number of individuals in the superpatch
  double m_nec = 0.0;			 // mean number of individuals on non empty cells
  for (l = 0; l < (*land).nsp; l++) {
    memset(*P0, 0, sizeof(P0));
    nb_nec = 0, n_ind_sp = 0;
    for (i = 0; i < (*pop).size; i++) {
      if ((*land).sp[(*pop).indiv[i].patch] == l) {
        x1 = floor((double)(((*pop).indiv[i].t[0] - MINP)/sigma_mu[0]));
        x2 = floor((double)(((*pop).indiv[i].t[1] - MINP)/sigma_mu[1]));
        P0[x1][x2]++;
        if (P0[x1][x2] == 1) {nb_nec++;}
        n_ind_sp++;
      }
    }
    m_nec += (double) n_ind_sp/nb_nec;
  }
  m_nec = m_nec/(*land).nsp;  

  // 1. Delineate phenotypic clusters (populations with similar traits) within each superpatch
  for (l = 0; l < (*land).nsp; l++) {

    // 1.a Select individuals within the superpatch
    unsigned int ind_sp[(*pop).size];
    n_ind_sp = 0;
    for (i = 0; i < (*pop).size; i++) {
      if ((*land).sp[(*pop).indiv[i].patch] == l) {
        ind_sp[(n_ind_sp)++] = i;
      }
    }

    // 1.b Set initial P0 = matrix of the number of individuals with phenotypes in each range = demographic view of the phenotypic landscape
    memset(*P0, 0, sizeof(P0));
    double min_x1 = -MINP/sigma_mu[0], max_x1 = -MINP/sigma_mu[0], min_x2 = -MINP/sigma_mu[1], max_x2 = -MINP/sigma_mu[1];
    for (i = 0; i < n_ind_sp; i++) {
      x1 = floor((double)(((*pop).indiv[ind_sp[i]].t[0] - MINP)/sigma_mu[0]));
      x2 = floor((double)(((*pop).indiv[ind_sp[i]].t[1] - MINP)/sigma_mu[1]));
      if (x1 < min_x1) {min_x1 = x1;}
      if (x1 > max_x1) {max_x1 = x1;}
      if (x2 < min_x2) {min_x2 = x2;}
      if (x2 > max_x2) {max_x2 = x2;}
      P0[x1][x2]++;
    }
    if (min_x1 < 0 || max_x1 >= (MAXP-MINP)/sigma_mu[0] || min_x2 < 0 || max_x2 >= (MAXP-MINP)/sigma_mu[1]) {
      printf("ERROR: phenotype outside phenotypic landscape:\n, decrease MINP and/or increase MAXP\n");
      printf("min_x1=%g,min_x2=%g,max_x1=%g,max_x2=%g\n",min_x1,min_x2,max_x1,max_x2);
      exit(1);
    }

    // 1c. Set initial P1 = matrix of the index of the clusters.size new phenotypic clusters in the superpatch (index from 0 to clusters.size-1) = "phenotypic landscape"
    // Each phenotypic cluster is a set of adjacent well occupied cells (=cells with number of individuals > mean over non empty cells),
    // it corresponds to a population of individuals with similar ecological traits
    memset(*P1, -1, sizeof(P1));
    unsigned int n_neighbor_clusters;	// number of neighbor clusters whose index has already been assigned (max=2)
    unsigned int neighbor_clusters[2];	// index of those clusters
    int nb_phen_clust = 0;
    for (i = min_x1; i <= max_x1; i++){	// for each well-occupied cells
      for (j = min_x2; j <= max_x2; j++){	// fill in "neighbor_clusters"
        if (P0[i][j] >= m_nec/2.0) {
          n_neighbor_clusters = 0;
	      neighbor_clusters[0] = -1;
          neighbor_clusters[1] = -1;
	      for (k = j-1; k < j+2; k++){
	        if (P1[i-1][k] != -1) {
	          found = 0;
	          k2 = 0;
	          while (found == 0 && k2 < n_neighbor_clusters){
	            if (neighbor_clusters[k2] == P1[i-1][k]) {found = 1;}
	            k2++;
	          }
	          if (found == 0) {neighbor_clusters[(n_neighbor_clusters)++] = P1[i-1][k];}
	        }
	      }
	      if (P1[i][j-1] != -1) {
	        found = 0;
	        k2 = 0;
	        while (found == 0 && k2 < n_neighbor_clusters){
	          if (neighbor_clusters[k2] == P1[i][j-1]) {found = 1;}
	          k2++;
	        }
	        if (found == 0) {neighbor_clusters[(n_neighbor_clusters)++] = P1[i][j-1];}
	      }
	      if (n_neighbor_clusters == 0){				// if no cluster around, create a new cluster
	        P1[i][j] = (*clusters).size + nb_phen_clust;
	        nb_phen_clust++;
	      }
	      else if (n_neighbor_clusters == 1) {P1[i][j] = neighbor_clusters[0];}  // if 1 cluster around, this cell is attached to it
	      else {							// if several clusters around, they fusion into 1 cluster
	        P1[i][j] = min_int(neighbor_clusters[0], neighbor_clusters[1]);
	        int maxc = max_int(neighbor_clusters[0], neighbor_clusters[1]);
	        for (k = min_x1; k < i; k++){
	          for (k2 = min_x2; k2 <= max_x2; k2++){
	            if (P1[k][k2] == maxc) {P1[k][k2] = P1[i][j];}
	            else if (P1[k][k2] > maxc) {P1[k][k2]--;}
	          }
	        }
	        for (k2 = min_x2; k2 < j; k2++){
	          if (P1[i][k2] == maxc) {P1[i][k2] = P1[i][j];}
	          else if (P1[i][k2] > maxc) {P1[i][k2]--;}
	        }
	        nb_phen_clust--;
	      }
        }
      }
    }

    // 1.d Set features of phenotypic clusters
    for (i = 0; i < n_ind_sp; i++){
      x1 = floor((double)(((*pop).indiv[ind_sp[i]].t[0] - MINP)/sigma_mu[0]));
      x2 = floor((double)(((*pop).indiv[ind_sp[i]].t[1] - MINP)/sigma_mu[1]));
      if (P1[x1][x2] != -1) {
        (*clusters).clust[P1[x1][x2]].x1 += (*pop).indiv[ind_sp[i]].t[0];
        (*clusters).clust[P1[x1][x2]].x2 += (*pop).indiv[ind_sp[i]].t[1];
        (*clusters).clust[P1[x1][x2]].a += (*pop).indiv[ind_sp[i]].t[2];
        (*clusters).clust[P1[x1][x2]].nb_ind++;
        // no need to initialize neutral mutations, as individuals are initialized without neutral mutations
      }
    }
    (*clusters).size += nb_phen_clust;
  }
 
  // 2. Update clusters properties : mean traits (x1,x2,a), and closest cluster at previous time (no genetic incompatibility because no neutral mutations)
  for (i = 0; i < (*clusters).size; i++){
    (*clusters).clust[i].x1 = (*clusters).clust[i].x1 /(*clusters).clust[i].nb_ind;
    (*clusters).clust[i].x2 = (*clusters).clust[i].x2 /(*clusters).clust[i].nb_ind;
    (*clusters).clust[i].a = (*clusters).clust[i].a /(*clusters).clust[i].nb_ind;
    (*clusters).clust[i].spec = i;
  }

  // 4. Set species according to reproductive isolation between phenotypic clusters (no need to check for genetic incompatibilities as they don't exist yet)
  unsigned int change[(*clusters).size];
  memset(change, 0, sizeof(change));
  if ((*clusters).size > 1){
    for (i = 0; i < (*clusters).size-1; i++){
      for (j = i+1; j < (*clusters).size; j++){
	double prob_accept; 				// mean mating probability between two clusters
      	double dist = ((*clusters).clust[i].x1 - (*clusters).clust[j].x1)
	  * ((*clusters).clust[i].x1 - (*clusters).clust[j].x1)
	  + ((*clusters).clust[i].x2 - (*clusters).clust[j].x2)
           * ((*clusters).clust[i].x2 - (*clusters).clust[j].x2);
      	if ((*clusters).clust[i].a >= 0){
	  prob_accept = (1.0 - 0.5 * exp(-(*clusters).clust[i].a * (*clusters).clust[i].a)) * exp(-coef * coef * (*clusters).clust[i].a * (*clusters).clust[i].a * (*clusters).clust[i].a * (*clusters).clust[i].a * dist/2.0);}
        else
	  {prob_accept = 1.0 - (1.0 - 0.5 * exp(-(*clusters).clust[i].a * (*clusters).clust[i].a)) * exp(-coef * coef * (*clusters).clust[i].a * (*clusters).clust[i].a * (*clusters).clust[i].a * (*clusters).clust[i].a * dist/2.0);}
  	if (prob_accept > amt && (*clusters).clust[j].spec != (*clusters).clust[i].spec) {
	  if (change[j] == 0) {
	    change[j] = 1;
	    (*clusters).clust[j].spec = (*clusters).clust[i].spec;}
	  else {
	    int min_spc = min_int((*clusters).clust[i].spec,(*clusters).clust[j].spec);
	    int max_spc = max_int((*clusters).clust[i].spec,(*clusters).clust[j].spec);
	    for (k = 0; k <= j; k++) {
	      if ((*clusters).clust[k].spec == max_spc) {(*clusters).clust[k].spec = min_spc;}
	    }
	  }
	}
      }
    }
    for (i = 1; i < (*clusters).size; i++){		// update species number to 0,...,(nb species -1) (e.g. [0 0 2] to [0 0 1]) & determine number of living species
      if ((*clusters).clust[i].spec == (*living_spc).size) {(*living_spc).size++;}
      if ((*clusters).clust[i].spec > (*living_spc).size){
        (*living_spc).size++;
	for (j = i+1; j < (*clusters).size; j++){
	  if ((*clusters).clust[j].spec == (*clusters).clust[i].spec) {(*clusters).clust[j].spec = (*living_spc).size;}
 	}
	(*clusters).clust[i].spec = (*living_spc).size;
      }
    }
  }

  // 6. Set living_spc
  for (i = 0; i < (*living_spc).size; i++){
    (*living_spc).spc[i].num = i;
    (*living_spc).spc[i].mother = -1;
    (*living_spc).spc[i].birth = 0.0;
    (*living_spc).spc[i].death = -1.0;
    for (j = 0; j < (*clusters).size; j++){
      if ((*living_spc).spc[i].num == (*clusters).clust[j].spec) {
	(*living_spc).spc[i].x1 += (*clusters).clust[j].x1*(*clusters).clust[j].nb_ind;
	(*living_spc).spc[i].x2 += (*clusters).clust[j].x2*(*clusters).clust[j].nb_ind;
	(*living_spc).spc[i].a += (*clusters).clust[j].a*(*clusters).clust[j].nb_ind;
	(*living_spc).spc[i].nb_ind += (*clusters).clust[j].nb_ind;
      }
    }
    (*living_spc).spc[i].x1 = (*living_spc).spc[i].x1/(*living_spc).spc[i].nb_ind;
    (*living_spc).spc[i].x2 = (*living_spc).spc[i].x2/(*living_spc).spc[i].nb_ind;
    (*living_spc).spc[i].a = (*living_spc).spc[i].a/(*living_spc).spc[i].nb_ind;

  }
  (*nb_attributed_spc) = (*living_spc).size;

}
//--//--//--//--//--//--//--//--//--//--//--//--//--//--//--//--//--//--//
//--//--//--//--//--//--//--//--//--//--//--//--//--//--//--//--//--//--//
//--//--//--//--//--//--//--//--//--//--//--//--//--//--//--//--//--//--//
