# Supplementary material for: Clade diversification dynamics and the biotic and abiotic controls of speciation and extinction rates
Source: Nat Commun. 2018 Aug 1;9:3013. doi: 10.1038/s41467-018-05419-7 (PMC6070539; doi:10.1038/s41467-018-05419-7)
Supplement: Supplementary file 4 — Supplementary Data 1 [file 41467_2018_5419_MOESM4_ESM.zip › simul/update.c]

//--//--//--//--//--//--//--//--//--//--//--//--//--//--//--//--//--//--//
//--//--//--//--//--//--//--//--//--//--//--//--//--//--//--//--//--//--//
//--//--//--//--//--//--//--//--//--//--//--//--//--//--//--//--//--//--//
void update_pop_after_death(struct population *pop, struct landscape *land, int kd, const double r, unsigned int *L, double **expapp, const double *mdsigma_c2, const double compm) {

  //////////////////////////////////////////////////////////////
  // THIS FUNCTION UPDATE POPULATION WHEN AN INDIVIDUAL DIES  //
  //////////////////////////////////////////////////////////////

  unsigned int i;

  // update population birth rate
  (*pop).r -= r;

  // update individuals and population death rates
  unsigned short int kd_mdsigma_c2_index = 0;
  for (i = 0; i < ECOL_HETEROGEN; i++) {
    if ((*land).ht_mdsigma_c2[(*pop).indiv[kd].patch] == mdsigma_c2[i]) {
      kd_mdsigma_c2_index = i;
      break;}
  }
  (*pop).d -= (*pop).indiv[kd].d; 	// remove death rate of the dead indiv
  for (i = 0; i < (*pop).size; i++) { 	// scan indiv with compet interaction
    if ((*pop).indiv[i].patch == (*pop).indiv[kd].patch && i != kd) {
      double drKcompet = (*pop).indiv[i].drK * compm *
	expapp[(unsigned int) round((pow(((*pop).indiv[kd].t[0]-(*pop).indiv[i].t[0]),2.0) + pow(((*pop).indiv[kd].t[1]-(*pop).indiv[i].t[1]),2.0)) / DE)][kd_mdsigma_c2_index];
      (*pop).indiv[i].d -= drKcompet;
      (*pop).d -= drKcompet;
    }
  }

  // update population size
  ((*pop).size)--;

  // ky = index of the youngest individual
  unsigned int ky = (*pop).size;

  // replace the dead indiv in the table by the youngest indiv
  if (kd != ky) { // update properties if the dead indiv is not the youngest
    for (i = 0; i < TRAIT_NB; i++) {
      #if SEVERALLOCI
	unsigned int j;
        for (j = 0; j < L[i]; j++) {		
	  (*pop).indiv[kd].g[i][j][0] = (*pop).indiv[ky].g[i][j][0];
	  (*pop).indiv[kd].g[i][j][1] = (*pop).indiv[ky].g[i][j][1];
        }
      #else
	(*pop).indiv[kd].g[i][0][0] = (*pop).indiv[ky].g[i][0][0];
	(*pop).indiv[kd].g[i][0][1] = (*pop).indiv[ky].g[i][0][1];
      #endif
      (*pop).indiv[kd].t[i] = (*pop).indiv[ky].t[i];
    }
    (*pop).indiv[kd].sex = (*pop).indiv[ky].sex;
    (*pop).indiv[kd].patch = (*pop).indiv[ky].patch;
    (*pop).indiv[kd].d = (*pop).indiv[ky].d;
    (*pop).indiv[kd].drK = (*pop).indiv[ky].drK;
    #if GENET_INCOMP
      for (i = 0; i < (*pop).indiv[ky].mut_nb; i++) {
        (*pop).indiv[kd].mut[i] = (*pop).indiv[ky].mut[i];
      }
      (*pop).indiv[kd].mut_nb = (*pop).indiv[ky].mut_nb;
    #endif
  }

} // end of function
//--//--//--//--//--//--//--//--//--//--//--//--//--//--//--//--//--//--//
//--//--//--//--//--//--//--//--//--//--//--//--//--//--//--//--//--//--//
//--//--//--//--//--//--//--//--//--//--//--//--//--//--//--//--//--//--//


//--//--//--//--//--//--//--//--//--//--//--//--//--//--//--//--//--//--//
//--//--//--//--//--//--//--//--//--//--//--//--//--//--//--//--//--//--//
//--//--//--//--//--//--//--//--//--//--//--//--//--//--//--//--//--//--//
void update_landscape_state(struct landscape *land, const unsigned int grid_size) {

  //////////////////////////////////////////////////////////////////////
  // THIS FUNCTION COMPUTES THE STATE OF THE LANDSCAPE ACCORDING TO   //
  // EXISTING AND UNEXISTING BORDERS                                  //
  //////////////////////////////////////////////////////////////////////

  unsigned int i, j = 0, k, spi = 0;	// spi = currently filled superpatch

  // superpatch of first site (bottom left site in geographic landscape) = 0
  (*land).sp[0] = 0;

  // scan boarder with patches on its right
  for (i = 1; i < grid_size; i++) {
    if ((*land).bs[i-1] == 0) {(*land).sp[i] = (*land).sp[i-1];}
    else {(*land).sp[i] = ++spi;}
  }

  // scan boarder with other patches, going from the bottom to the top and from the left to the right
  for (j = 1; j < grid_size; j++) {
    for (i = 0; i < grid_size; i++) {
      if (i == 0) {	// scan boarder with site below
	if ((*land).bs[j*(grid_size-1) + grid_size*(j-1)] == 0) {	// if connected to the site below
	  (*land).sp[j*grid_size] = (*land).sp[(j-1)*grid_size];}	// then same superpatch
	else {(*land).sp[j*grid_size] = ++spi;}				// else, new superpatch
      }
      else {		// scan boarder with sites on the left and below
	// if connected to both sites
	if ((*land).bs[j*(2*grid_size-1)+i-1] == 0 && (*land).bs[j*(2*grid_size-1)-grid_size+i] == 0) {
	  if ((*land).sp[j*grid_size + i - 1] == (*land).sp[(j-1)*grid_size + i]) {	// if same superpatch
	    (*land).sp[j*grid_size + i] = (*land).sp[j*grid_size + i - 1];
	  }
	  else {	// if different superpatch, then these superpatches as they are connected
	    (*land).sp[j*grid_size + i] = min_int((*land).sp[j*grid_size + i - 1], (*land).sp[(j-1)*grid_size + i]);
	    unsigned int max_sp = max_int((*land).sp[j*grid_size + i - 1], (*land).sp[(j-1)*grid_size + i]);
	    for (k = 0; k < j*grid_size+i; k++) {
	      if ((*land).sp[k] == max_sp) {(*land).sp[k] = (*land).sp[j*grid_size+i];}
	      else if ((*land).sp[k] > max_sp) {(*land).sp[k]--;}
	    }
	    spi--;
	  }
	}
	// if connected only to the patch on the left
	else if ((*land).bs[j*(2*grid_size-1)+i-1] == 0 && (*land).bs[j*(2*grid_size-1)-grid_size+i] != 0) {
	  (*land).sp[j*grid_size + i] = (*land).sp[j*grid_size + i - 1];
	}
	// if connected only to the patch below
	else if ((*land).bs[j*(2*grid_size-1)+i-1] != 0 && (*land).bs[j*(2*grid_size-1)-grid_size+i] == 0) {
	  (*land).sp[j*grid_size + i] = (*land).sp[(j-1)*grid_size + i];
	}
	else {
	  (*land).sp[j*grid_size+i] = ++spi;				// else, new superpatch
	}
      }
    }
  }

  // total number of superpatches
  (*land).nsp = spi+1;

  // number of each type of habitat in each super patch
  for (j = 0; j < grid_size*grid_size; j++) {
    for (i = 0; i < (*land).nsp; i++) {
      (*land).vect_patch_in_sp[i][j] = 0;
    }
    (*land).nb_patch_in_sp[j] = 0;
  }
  for (i = 0; i < grid_size*grid_size; i++) {
    (*land).vect_patch_in_sp[(*land).sp[i]][(*land).nb_patch_in_sp[(*land).sp[i]]] = i;
    ((*land).nb_patch_in_sp[(*land).sp[i]])++;
  }

} // end of function
//--//--//--//--//--//--//--//--//--//--//--//--//--//--//--//--//--//--//
//--//--//--//--//--//--//--//--//--//--//--//--//--//--//--//--//--//--//
//--//--//--//--//--//--//--//--//--//--//--//--//--//--//--//--//--//--//


//--//--//--//--//--//--//--//--//--//--//--//--//--//--//--//--//--//--//
//--//--//--//--//--//--//--//--//--//--//--//--//--//--//--//--//--//--//
//--//--//--//--//--//--//--//--//--//--//--//--//--//--//--//--//--//--//
void update_species(gsl_rng *rgsl, struct population *pop, struct landscape *land, struct cluster_group *clusters, struct species_group *living_spc, struct species_group *extinct_spc, double (*sigma_mu), const double coef, const double amt, unsigned int *nb_attributed_spc, const double t, const unsigned int grid_size, const unsigned int git, double **expapp, const double compm, double *mdsigma_c2) {

  ////////////////////////////////////////////////////////////////////////////////////////////////
  // THIS FUNCTION UPDATES THE PROPERTIES OF THE CLUSTERS AT EACH SAVE_STEP INTERVAL IN TIME,   //
  // AND UPDATES SPECIES ACCORDINGLY                                			        //
  ////////////////////////////////////////////////////////////////////////////////////////////////

  register unsigned int l, i, j, k, k2, found = 0;
  unsigned int x1, x2;
  unsigned int P0[(unsigned int)floor((MAXP-MINP)/sigma_mu[0])][(unsigned int)floor((MAXP-MINP)/sigma_mu[1])];
  int P1[(unsigned int)floor((MAXP-MINP)/sigma_mu[0])][(unsigned int)floor((MAXP-MINP)/sigma_mu[1])];
  
  // 0. Set m_nec = mean (over the whole metacommunity) number of individuals within non empty phenotypic cells of each superpatch
  unsigned int nb_nec, n_ind_sp; // number of non empty phenotypic cells in the superpatch, number of individuals in the superpatch
  double m_nec = 0.0;			 // mean number of individuals on non empty cells
  for (l = 0; l < (*land).nsp; l++) {
    memset(*P0, 0, sizeof(P0));
    nb_nec = 0, n_ind_sp = 0;
    for (i = 0; i < (*pop).size; i++) {
      if ((*land).sp[(*pop).indiv[i].patch] == l) {
        x1 = floor((double)(((*pop).indiv[i].t[0] - MINP)/sigma_mu[0]));
        x2 = floor((double)(((*pop).indiv[i].t[1] - MINP)/sigma_mu[1]));
        P0[x1][x2]++;
        if (P0[x1][x2] == 1) {nb_nec++;}
        n_ind_sp++;
	(*pop).indiv[i].clust = -1;  // initialize clust to -1 for all individuals (those which will be inside a cluster will take the index of that cluster instead of -1)
      }
    }
    if (nb_nec != 0) {m_nec += (double) n_ind_sp/nb_nec;}
  }
  m_nec = m_nec/(*land).nsp;  

  // 1. Delineate phenotypic clusters (populations with similar traits) within each superpatch
  struct cluster_group new_clusters;
  new_clusters.size = 0;
  for (l = 0; l < (*land).nsp; l++) {

    // 1.a Select individuals within the superpatch
    unsigned int ind_sp[(*pop).size];
    n_ind_sp = 0;
    for (i = 0; i < (*pop).size; i++) {
      if ((*land).sp[(*pop).indiv[i].patch] == l) {
        ind_sp[(n_ind_sp)++] = i;
      }
    }

    // 1.b Set initial P0 = matrix of the number of individuals with phenotypes in each range = demographic view of the phenotypic landscape
    memset(*P0, 0, sizeof(P0));
    double min_x1 = -MINP/sigma_mu[0], max_x1 = -MINP/sigma_mu[0], min_x2 = -MINP/sigma_mu[1], max_x2 = -MINP/sigma_mu[1];
    for (i = 0; i < n_ind_sp; i++) {
      x1 = floor((double)(((*pop).indiv[ind_sp[i]].t[0] - MINP)/sigma_mu[0]));
      x2 = floor((double)(((*pop).indiv[ind_sp[i]].t[1] - MINP)/sigma_mu[1]));
      if (x1 < min_x1) {min_x1 = x1;}
      if (x1 > max_x1) {max_x1 = x1;}
      if (x2 < min_x2) {min_x2 = x2;}
      if (x2 > max_x2) {max_x2 = x2;}
      P0[x1][x2]++;
    }
    if (min_x1 < 0 || max_x1 >= (MAXP-MINP)/sigma_mu[0] || min_x2 < 0 || max_x2 >= (MAXP-MINP)/sigma_mu[1]) {
      printf("ERROR: phenotype outside phenotypic landscape:\n, decrease MINP and/or increase MAXP\n");
      printf("min_x1=%g,min_x2=%g,max_x1=%g,max_x2=%g\n",min_x1,min_x2,max_x1,max_x2);
      exit(1);
    }

    // 1c. Set initial P1 = matrix of the index of the n_new_clust new phenotypic clusters in the superpatch (index from 0 to n_new_clust-1) = "phenotypic landscape"
    // Each phenotypic cluster is a set of adjacent well occupied cells (=cells with number of individuals > mean over non empty cells),
    // it corresponds to a population of individuals with similar ecological traits
    memset(*P1, -1, sizeof(P1));
    unsigned int n_neighbor_clusters;	// number of neighbor clusters whose index has already been assigned (max=2)
    unsigned int neighbor_clusters[2];	// index of those clusters
    int nb_phen_clust = 0;
    for (i = min_x1; i <= max_x1; i++){	// for each well-occupied cells
      for (j = min_x2; j <= max_x2; j++){	// fill in "neighbor_clusters"
        if (P0[i][j] >= m_nec/2.0) {
          n_neighbor_clusters = 0;
	      neighbor_clusters[0] = -1;
          neighbor_clusters[1] = -1;
	      for (k = j-1; k < j+2; k++){
	        if (P1[i-1][k] != -1) {
	          found = 0;
	          k2 = 0;
	          while (found == 0 && k2 < n_neighbor_clusters){
	            if (neighbor_clusters[k2] == P1[i-1][k]) {found = 1;}
	            k2++;
	          }
	          if (found == 0) {neighbor_clusters[(n_neighbor_clusters)++] = P1[i-1][k];}
	        }
	      }
	      if (P1[i][j-1] != -1) {
	        found = 0;
	        k2 = 0;
	        while (found == 0 && k2 < n_neighbor_clusters){
	          if (neighbor_clusters[k2] == P1[i][j-1]) {found = 1;}
	          k2++;
	        }
	        if (found == 0) {neighbor_clusters[(n_neighbor_clusters)++] = P1[i][j-1];}
	      }
	      if (n_neighbor_clusters == 0){				// if no cluster around, create a new cluster
	        P1[i][j] = new_clusters.size + nb_phen_clust;
	        nb_phen_clust++;
	      }
	      else if (n_neighbor_clusters == 1) {P1[i][j] = neighbor_clusters[0];}  // if 1 cluster around, this cell is attached to it
	      else {							// if several clusters around, they fusion into 1 cluster
	        P1[i][j] = min_int(neighbor_clusters[0], neighbor_clusters[1]);
	        int maxc = max_int(neighbor_clusters[0], neighbor_clusters[1]);
	        for (k = min_x1; k < i; k++){
	          for (k2 = min_x2; k2 <= max_x2; k2++){
	            if (P1[k][k2] == maxc) {P1[k][k2] = P1[i][j];}
	            else if (P1[k][k2] > maxc) {P1[k][k2]--;}
	          }
	        }
	        for (k2 = min_x2; k2 < j; k2++){
	          if (P1[i][k2] == maxc) {P1[i][k2] = P1[i][j];}
	          else if (P1[i][k2] > maxc) {P1[i][k2]--;}
	        }
	        nb_phen_clust--;
	      }
        }
      }
    }

    // 1.d Set features of new phenotypic clusters
    for (i = new_clusters.size; i < (new_clusters.size + nb_phen_clust); i++){
      new_clusters.clust[i].x1 = 0.0, new_clusters.clust[i].x2 = 0.0, new_clusters.clust[i].a = 0.0, new_clusters.clust[i].nb_ind = 0.0, new_clusters.clust[i].spec = -1;
      #if GENET_INCOMP
        new_clusters.clust[i].mut_nb = 0;
        memset(new_clusters.clust[i].mut, 0, sizeof(new_clusters.clust[i].mut));
        memset(new_clusters.clust[i].mutCopy, 0.0, sizeof(new_clusters.clust[i].mutCopy));
      #endif
    }
    for (i = 0; i < n_ind_sp; i++){
      x1 = floor((double)(((*pop).indiv[ind_sp[i]].t[0] - MINP)/sigma_mu[0]));
      x2 = floor((double)(((*pop).indiv[ind_sp[i]].t[1] - MINP)/sigma_mu[1]));
      if (P1[x1][x2] != -1) {
        new_clusters.clust[P1[x1][x2]].x1 += (*pop).indiv[ind_sp[i]].t[0];
        new_clusters.clust[P1[x1][x2]].x2 += (*pop).indiv[ind_sp[i]].t[1];
        new_clusters.clust[P1[x1][x2]].a += (*pop).indiv[ind_sp[i]].t[2];
        new_clusters.clust[P1[x1][x2]].nb_ind++;
        (*pop).indiv[ind_sp[i]].clust = P1[x1][x2];
	#if GENET_INCOMP
	  for (j = 0; j < (*pop).indiv[ind_sp[i]].mut_nb; j++) {
	    found = 0;
	    for (k = 0; k < new_clusters.clust[P1[x1][x2]].mut_nb; k++) {
	      if ((*pop).indiv[ind_sp[i]].mut[j] == new_clusters.clust[P1[x1][x2]].mut[k]) {
		new_clusters.clust[P1[x1][x2]].mutCopy[k]++;
                found = 1;
                break;
              }
	    }
	    if (found == 0) {
              new_clusters.clust[P1[x1][x2]].mut[new_clusters.clust[P1[x1][x2]].mut_nb] = (*pop).indiv[ind_sp[i]].mut[j];
              new_clusters.clust[P1[x1][x2]].mutCopy[(new_clusters.clust[P1[x1][x2]].mut_nb)++] = 1;
	    }
	  }
    	#endif
      }
    }
    new_clusters.size += nb_phen_clust;
  }  

  #if GENET_INCOMP
    for (i = 0; i < new_clusters.size; i++){
      if (new_clusters.clust[i].mut_nb >= MUT_NB_CLUST) {
    	printf("ERROR: cluster with too many mutations:\n decrease mutation rate or make the attribute .mut a long int\n");
        printf("Simulation stopped at t=%g, new_clusters.clust[%u].mut_nb=%d\n",t, i, new_clusters.clust[i].mut_nb);
        exit(1);
      }
      for (j = 0; j < new_clusters.clust[i].mut_nb; j++) {
	new_clusters.clust[i].mutCopy[j] = new_clusters.clust[i].mutCopy[j] / new_clusters.clust[i].nb_ind;
      }
    }
  #endif

  // 2. Update clusters properties : mean traits (x1,x2,a), and closest cluster at previous time among those which are not genetically incompatible
  int new_clusters_origin[new_clusters.size];
  memset(new_clusters_origin, -1, sizeof(new_clusters_origin));
  double dist = 0.0, dist2 = 0.0; 
  #if GENET_INCOMP
    unsigned short int m1, m2;
    double nb_diff, min_nb_diff;
  #endif
  for (i = 0; i < new_clusters.size; i++){
    dist = 0.0, dist2 = 0.0;
    #if GENET_INCOMP
      min_nb_diff = 2*MUT_NB_CLUST;
    #endif
    new_clusters.clust[i].x1 = new_clusters.clust[i].x1 / new_clusters.clust[i].nb_ind;
    new_clusters.clust[i].x2 = new_clusters.clust[i].x2 / new_clusters.clust[i].nb_ind;
    new_clusters.clust[i].a = new_clusters.clust[i].a / new_clusters.clust[i].nb_ind;
    for (j = 0; j < (*clusters).size; j++) {
      #if GENET_INCOMP
        nb_diff = 0, m1 = 0, m2 = 0;
        while (m1 < new_clusters.clust[i].mut_nb && m2 < (*clusters).clust[j].mut_nb) {
          if (new_clusters.clust[i].mut[m1] > (*clusters).clust[j].mut[m2]) {
	    nb_diff += (*clusters).clust[j].mutCopy[m2];
	    m2++;
	  }
	  else if (new_clusters.clust[i].mut[m1] < (*clusters).clust[j].mut[m2]) {
	    nb_diff += new_clusters.clust[i].mutCopy[m1];
	    m1++;
	  }
	  else {
	    m1++;
	    m2++;
	  }
        }
        for (k = m1; k < new_clusters.clust[i].mut_nb; k++) {nb_diff += new_clusters.clust[i].mutCopy[k];}
        for (k = m2; k < (*clusters).clust[j].mut_nb; k++) {nb_diff += (*clusters).clust[j].mutCopy[k];}
      #endif 
      if (new_clusters_origin[i] == -1) {  		// if first (*clusters).clust[j], new_clusters_origin[i] takes its species identity
	new_clusters_origin[i] = (*clusters).clust[j].spec;
   	dist = (new_clusters.clust[i].x1 - (*clusters).clust[j].x1) * (new_clusters.clust[i].x1 - (*clusters).clust[j].x1) + (new_clusters.clust[i].x2 - (*clusters).clust[j].x2) * (new_clusters.clust[i].x2 - (*clusters).clust[j].x2);
       #if GENET_INCOMP
	min_nb_diff = nb_diff;
        } else if (nb_diff < min_nb_diff) {  		// same if (*clusters).clust[j] has a lower number of neutral mutations
          new_clusters_origin[i] = (*clusters).clust[j].spec;
   	  dist = (new_clusters.clust[i].x1 - (*clusters).clust[j].x1) * (new_clusters.clust[i].x1 - (*clusters).clust[j].x1) + (new_clusters.clust[i].x2 - (*clusters).clust[j].x2) * (new_clusters.clust[i].x2 - (*clusters).clust[j].x2);
	  min_nb_diff = nb_diff;
       #endif 
      } else {
       #if GENET_INCOMP
	if (nb_diff == min_nb_diff) {			// if (*clusters).clust[j] has the same number of neutral mutations, take its identity only if it is ecologically closer than the origin already registered (if genetic incompatibilities, otherwise only consider the ecological distance)
       #endif 	
	  dist2 = (new_clusters.clust[i].x1 - (*clusters).clust[j].x1) * (new_clusters.clust[i].x1 - (*clusters).clust[j].x1) + (new_clusters.clust[i].x2 - (*clusters).clust[j].x2) * (new_clusters.clust[i].x2 - (*clusters).clust[j].x2);
          if (dist2 < dist) {
	    new_clusters_origin[i] = (*clusters).clust[j].spec;
	    dist = dist2;
  	    #if GENET_INCOMP
	      min_nb_diff = nb_diff;
	    #endif
          }
       #if GENET_INCOMP
        }
       #endif
      }
    }
  }

  for (i = 0; i < new_clusters.size; i++) {
    if (new_clusters_origin[i] == -1) {
      printf("ERROR: cluster genetically incompatible with all other clusters:\n decrease mutation rate, decrease probability of incompatibility, increase the variance of the incompatibility function, or decrease time step to save_species\n");
      printf("Simulation stopped at t=%g, i=%d\n",t, i);
      exit(1);
    }
  }

  // 3. Set species according to genetic incompatibility (if neutral mutations) and reproductive isolation between new phenotypic clusters (mating possibilities based on (x1,x2,a) above the threshold "amt"). To do that, a temporary species number (>= nb_attributed_spc) is given to each cluster of this species and these numbers are then updated according to mating probabilities.
  j = 0;
  for (i = 0; i < new_clusters.size; i++) {
    new_clusters.clust[i].spec = (*nb_attributed_spc) + j;
    j++;
  }
  unsigned int change[new_clusters.size];	// vector indicating whether each species index as already been modified (used to detect loops)
  memset(change, 0, sizeof(change));
  double prob_accept, choosiness;
  unsigned int mem_isol_clust[4];		// record nb of phenotypic clusters, nb of pairs of clusters not reproductively isolated, nb of pairs of clusters isolated due to assortative mating, and nb of pairs of clusters isolated due to genetic incompatibilities
  memset(mem_isol_clust, 0, sizeof(mem_isol_clust));
  mem_isol_clust[0] = new_clusters.size;
  for (i = 0; i < (new_clusters.size-1); i++) {
    for (j = i+1; j < new_clusters.size; j++){
      dist = (new_clusters.clust[i].x1 - new_clusters.clust[j].x1)
	* (new_clusters.clust[i].x1 - new_clusters.clust[j].x1)
	+ (new_clusters.clust[i].x2 - new_clusters.clust[j].x2)
	* (new_clusters.clust[i].x2 - new_clusters.clust[j].x2);
      choosiness = max_double(fabs(new_clusters.clust[i].a), fabs(new_clusters.clust[j].a));
      // both clusters must accept mating to consider that they can mate
      if ((fabs(new_clusters.clust[i].a) == choosiness && new_clusters.clust[i].a >= 0) || (fabs(new_clusters.clust[j].a) == choosiness && new_clusters.clust[j].a >= 0)) {
	    prob_accept = (1.0 - 0.5 * exp(-choosiness*choosiness)) * exp(-coef * coef * choosiness * choosiness * choosiness * choosiness * dist/2.0);}
      else {prob_accept = 1.0 - (1.0 - 0.5 * exp(-choosiness*choosiness)) * exp(-coef * coef * choosiness * choosiness * choosiness * choosiness * dist/2.0);}
      if (prob_accept > amt && new_clusters.clust[j].spec != new_clusters.clust[i].spec) { // if both clusters could hybridize based on their phenotypic traits,
        #if GENET_INCOMP
          // check whether they are not genetically incompatible
          nb_diff = 0, m1 = 0, m2 = 0;
          while (m1 < new_clusters.clust[i].mut_nb && m2 < new_clusters.clust[j].mut_nb) {
            if (new_clusters.clust[i].mut[m1] > new_clusters.clust[j].mut[m2]) {
	      nb_diff += new_clusters.clust[j].mutCopy[m2];
	      m2++;
	    }
	    else if (new_clusters.clust[i].mut[m1] < new_clusters.clust[j].mut[m2]) {
	      nb_diff += new_clusters.clust[i].mutCopy[m1];
	      m1++;
	    }
	    else {
	      m1++;
	      m2++;
	    }
          }
          for (k = m1; k < new_clusters.clust[i].mut_nb; k++) {nb_diff += new_clusters.clust[i].mutCopy[k];}
          for (k = m2; k < new_clusters.clust[j].mut_nb; k++) {nb_diff += new_clusters.clust[j].mutCopy[k];}
	  if (nb_diff < git) {    // if they are not genetically incompatible
        #endif
	  if (change[j] == 0) {
	    change[j] = 1;
	    new_clusters.clust[j].spec = new_clusters.clust[i].spec;}
	  else {
	    int min_spc = min_int(new_clusters.clust[i].spec,new_clusters.clust[j].spec);
	    int max_spc = max_int(new_clusters.clust[i].spec,new_clusters.clust[j].spec);
	    for (k = 0; k <= j; k++) {
	      if (new_clusters.clust[k].spec == max_spc) {new_clusters.clust[k].spec = min_spc;}
	    }
	  }
	  mem_isol_clust[1]++;
        #if GENET_INCOMP
          } else {mem_isol_clust[3]++;}
        #endif
      } else {mem_isol_clust[2]++;} // reproductive isolation due to assortative mating
    }
  }

  // 4. Calculate the phenotypic center of each new species (= phen_group); use structure "cluster" because usefull
  struct cluster_group phen_groups;
  phen_groups.size = 0;
  for (i = 0; i < new_clusters.size; i++) {
    phen_groups.clust[i].nb_ind=0.0, phen_groups.clust[i].x1=0.0, phen_groups.clust[i].x2=0.0, phen_groups.clust[i].a=0.0, phen_groups.clust[i].spec = -1;
  }
  int phen_groups_tempSp[new_clusters.size];  		// temporary species identity of phenotypic groups
  memset(phen_groups_tempSp, -1, sizeof(phen_groups_tempSp));
  for (i = 0; i < new_clusters.size; i++) {
    found = 0, j = 0;	// if phen_groups does not contain new_clusters.clust[i].spec, add it
    while (found == 0 && j < phen_groups.size){
      if (phen_groups_tempSp[j] == new_clusters.clust[i].spec) {
 	    phen_groups.clust[j].nb_ind += new_clusters.clust[i].nb_ind;
	    phen_groups.clust[j].x1 += new_clusters.clust[i].x1*new_clusters.clust[i].nb_ind;
	    phen_groups.clust[j].x2 += new_clusters.clust[i].x2*new_clusters.clust[i].nb_ind;
	    phen_groups.clust[j].a += new_clusters.clust[i].a*new_clusters.clust[i].nb_ind;
	    found = 1;
      }
      j++;
    }
    if (found == 0) {
      phen_groups.clust[phen_groups.size].nb_ind = new_clusters.clust[i].nb_ind;
      phen_groups.clust[phen_groups.size].x1 = new_clusters.clust[i].x1*new_clusters.clust[i].nb_ind;
      phen_groups.clust[phen_groups.size].x2 = new_clusters.clust[i].x2*new_clusters.clust[i].nb_ind;
      phen_groups.clust[phen_groups.size].a = new_clusters.clust[i].a*new_clusters.clust[i].nb_ind;
      phen_groups_tempSp[phen_groups.size++] = new_clusters.clust[i].spec;
    }
  }
  for (i = 0; i < phen_groups.size; i++) {
    phen_groups.clust[i].x1 = phen_groups.clust[i].x1/phen_groups.clust[i].nb_ind;
    phen_groups.clust[i].x2 = phen_groups.clust[i].x2/phen_groups.clust[i].nb_ind;
    phen_groups.clust[i].a = phen_groups.clust[i].a/phen_groups.clust[i].nb_ind;
  }

  // 5. For each new species, find its ancestor (species at previous time): if all clusters of a given new species come from the same species (origin of new clusters recorded into "new_clusters_origin"), the new species has the same species identity as this ancetsral species; otherwise, its species identity is the one of the ecologically closest species at previous time, among the ancestral species of all its clusters.
  for (i = 0; i < phen_groups.size; i++) {
    for (j = 0; j < new_clusters.size; j++) {
      if (new_clusters.clust[j].spec == phen_groups_tempSp[i]) {
 	if (phen_groups.clust[i].spec == -1) {phen_groups.clust[i].spec = new_clusters_origin[j];}
	else if (phen_groups.clust[i].spec != new_clusters_origin[j]) {	// several clusters of the same phenotypic group come from different species
	  for (k = 0; k < (*living_spc).size; k++) {
	    if ((*living_spc).spc[k].num == phen_groups.clust[i].spec) {
	      dist = (phen_groups.clust[i].x1 - (*living_spc).spc[k].x1) * (phen_groups.clust[i].x1 - (*living_spc).spc[k].x1) + (phen_groups.clust[i].x2 - (*living_spc).spc[k].x2) * (phen_groups.clust[i].x2 - (*living_spc).spc[k].x2);
	      break;}
	  }
	  for (k = 0; k < (*living_spc).size; k++) {
	    if ((*living_spc).spc[k].num == new_clusters_origin[j]) {
	      dist2 = (phen_groups.clust[i].x1 - (*living_spc).spc[k].x1) * (phen_groups.clust[i].x1 - (*living_spc).spc[k].x1) + (phen_groups.clust[i].x2 - (*living_spc).spc[k].x2) * (phen_groups.clust[i].x2 - (*living_spc).spc[k].x2);
	      break;}
	  }
	  if (dist2 < dist) {phen_groups.clust[i].spec = new_clusters_origin[j];}
	}
      }
    }
  }

  // 6. Check if speciation occurred (if multiple new species -phen_groups- have the same index)
  int species[phen_groups.size], species_phen_groups_index[phen_groups.size], species_index = 0;
  // species = all different species in phen_groups.spec
  // species_phen_groups_index = index of the surviving one in phen_groups_tempSp[] (others, with lower mating proba, become new species)
  unsigned int n_species = 0;
  for (i = 0; i < phen_groups.size; i++) {
    found = 0, j = 0;
    while (found == 0 && j < n_species){
      if (species[j] == phen_groups.clust[i].spec) {
	species_index = j;
	found = 1;}
      j++;
    }
    if (found == 0) {
      species[n_species] = phen_groups.clust[i].spec;
      species_phen_groups_index[n_species++] = i;}
    else {					// speciation creating a new lineage
      (*living_spc).spc[(*living_spc).size].num = (*nb_attributed_spc);
      (*living_spc).spc[(*living_spc).size].mother = phen_groups.clust[i].spec;
      (*living_spc).spc[(*living_spc).size].birth = t;
      (*living_spc).spc[(*living_spc).size].death = -1.0;
      (*living_spc).size++;

      // calculate the phenotypic centers of this phenotypic group (phen_groups_tempSp[i]), of the one already put into species[] (phen_groups_tempSp[species_phen_groups_index[species_index]]) and of the previous species
      for (j = 0; j < (*living_spc).size; j++) {
	if ((*living_spc).spc[j].num == phen_groups.clust[i].spec) {
	  dist = (phen_groups.clust[i].x1 - (*living_spc).spc[j].x1) * (phen_groups.clust[i].x1 - (*living_spc).spc[j].x1)
		+ (phen_groups.clust[i].x2 - (*living_spc).spc[j].x2) * (phen_groups.clust[i].x2 - (*living_spc).spc[j].x2);
          dist2 = (phen_groups.clust[species_phen_groups_index[species_index]].x1 - (*living_spc).spc[j].x1) * (phen_groups.clust[species_phen_groups_index[species_index]].x1 - (*living_spc).spc[j].x1)
		+ (phen_groups.clust[species_phen_groups_index[species_index]].x2 - (*living_spc).spc[j].x2) * (phen_groups.clust[species_phen_groups_index[species_index]].x2 - (*living_spc).spc[j].x2);
	  break;
	}
      }
      if (dist > dist2) {		// the new species is the closest one 
	phen_groups.clust[i].spec = (*nb_attributed_spc)++;
      }
      else {
	phen_groups.clust[species_phen_groups_index[species_index]].spec = (*nb_attributed_spc)++;
	species_phen_groups_index[species_index] = i;
      }
    }
  }

  // 7. Check if some living_spc have gone extinct (no longer present in phen_groups.clust.spec)
  int species_going_extinct[(*living_spc).size];
  unsigned int n_species_going_extinct = 0, sl, snl;
  for (i = 0; i < (*living_spc).size; i++) {
    found = 0;
    for (j = 0; j < phen_groups.size; j++) {
      if (phen_groups.clust[j].spec == (*living_spc).spc[i].num) {
	found = 1;
	break;}
    }
    if (found == 0) {species_going_extinct[(n_species_going_extinct)++] = (*living_spc).spc[i].num;}
  }
  for (i = 0; i < n_species_going_extinct; i++) {
    for (j = 0; j < (*living_spc).size; j++) {
      if ((*living_spc).spc[j].num == species_going_extinct[i]) {
        snl = (*extinct_spc).size;	// add species to extinct_spc
        (*extinct_spc).spc[snl].num = (*living_spc).spc[j].num;
        (*extinct_spc).spc[snl].mother = (*living_spc).spc[j].mother;
        (*extinct_spc).spc[snl].birth = (*living_spc).spc[j].birth;
        (*extinct_spc).spc[snl].death = t;
        (*living_spc).size--;
        sl = (*living_spc).size;	// remove it from living_spc
        if (j != sl){	 	  	// otherwise useless
	  (*living_spc).spc[j].num = (*living_spc).spc[sl].num;
	  (*living_spc).spc[j].mother = (*living_spc).spc[sl].mother;
	  (*living_spc).spc[j].birth = (*living_spc).spc[sl].birth;
	  (*living_spc).spc[j].death = (*living_spc).spc[sl].death;
        }
        (*extinct_spc).size++;
        break;}
    }
  }

  // 8. Update list of clusters, with clusters.spec according to phen_groups.clust.spec
  for (i = 0; i < new_clusters.size; i++) {
    for (j = 0; j < phen_groups.size; j++) {
      if (phen_groups_tempSp[j] == new_clusters.clust[i].spec) {
	new_clusters.clust[i].spec = phen_groups.clust[j].spec;
	break;}
    }
  }
  if ((*clusters).size > new_clusters.size) {
    for (i = new_clusters.size; i < (*clusters).size; i++){
      (*clusters).clust[i].x1 = 0.0, (*clusters).clust[i].x2 = 0.0, (*clusters).clust[i].a = 0.0, (*clusters).clust[i].nb_ind = 0.0, (*clusters).clust[i].spec = -1;
      #if GENET_INCOMP
        (*clusters).clust[i].mut_nb = 0;
        for (j = 0; j < (*clusters).clust[i].mut_nb; j++) {
	  (*clusters).clust[i].mut[j]= 0;
	  (*clusters).clust[i].mutCopy[j]= 0.0;
	}
      #endif
    }
  }
  (*clusters).size = new_clusters.size;
  for (i = 0; i < (*clusters).size; i++){
    (*clusters).clust[i].x1 = new_clusters.clust[i].x1, (*clusters).clust[i].x2 = new_clusters.clust[i].x2, (*clusters).clust[i].a = new_clusters.clust[i].a, (*clusters).clust[i].nb_ind = new_clusters.clust[i].nb_ind, (*clusters).clust[i].spec = new_clusters.clust[i].spec;
    #if GENET_INCOMP
      (*clusters).clust[i].mut_nb = new_clusters.clust[i].mut_nb;
      for (j = 0; j < (*clusters).clust[i].mut_nb; j++) {
	(*clusters).clust[i].mut[j]= new_clusters.clust[i].mut[j];
	(*clusters).clust[i].mutCopy[j]= new_clusters.clust[i].mutCopy[j];
      }
    #endif
  }

  // 9. Update living_spc
  for (i = 0; i < (*living_spc).size; i++) {
    for (j = 0; j < phen_groups.size; j++) {
      if (phen_groups.clust[j].spec == (*living_spc).spc[i].num) {
	(*living_spc).spc[i].x1 = phen_groups.clust[j].x1;
	(*living_spc).spc[i].x2 = phen_groups.clust[j].x2;
	(*living_spc).spc[i].a = phen_groups.clust[j].a;
        (*living_spc).spc[i].nb_ind = phen_groups.clust[j].nb_ind;
      break;}
    }
  }

 // to remove : check for errors
  #if GENET_INCOMP
    for (i = 0; i < (*clusters).size; i++) {
      for (j = 0; j < (*clusters).clust[i].mut_nb; j++) {
        if ((*clusters).clust[i].mut[j] == 0) {
	  printf("ERROR: mutation index == 0\n");
          printf("Simulation stopped at t=%g, i=%u\n",t, i);
          for (k = 0; k < (*clusters).clust[i].mut_nb; k++) {printf("(*clusters).clust[%u].mut[%u]=%lu\t",i, k,(*clusters).clust[i].mut[k]);}
	  printf("\n");
          for (k = 0; k < (*clusters).size; k++) {printf("(*clusters).clust[%u].x1=%g, .x2=%g, .nb_ind=%g, .spec=%d\n",k, (*clusters).clust[k].x1, (*clusters).clust[k].x2, (*clusters).clust[k].nb_ind, (*clusters).clust[k].spec);}
          for (k = 0; k < (*living_spc).size; k++) {printf("(*living_spc).spc[%u].x1=%g, .x2=%g, .nb_ind=%g\n",k, (*living_spc).spc[k].x1, (*living_spc).spc[k].x2, (*living_spc).spc[k].nb_ind);}
	  for (k = 0; k < new_clusters.size; k++) {printf("new_clusters.clust[%u].x1=%g, .x2=%g, .nb_ind=%g, .spec=%d\n",k, new_clusters.clust[k].x1, new_clusters.clust[k].x2, new_clusters.clust[k].nb_ind, new_clusters.clust[k].spec);}
	  printf("\n");
          exit(1);
	}
      }
  }
  #endif

  // 10a. To study extinction dynamics, record for each new cluster the highest hybridization probability with a cluster from another species (among clusters with minimum genetic incompatibilities) 
  double clust_hybrid_max[(*clusters).size]; // to study extinction dynamics: maladaptation, competition strength and maximum hybridization proba with a cluster from another species
  int clust_hybrid_max_spc[(*clusters).size];  
  memset(clust_hybrid_max, 0.0, sizeof(clust_hybrid_max));
  memset(clust_hybrid_max_spc, -1, sizeof(clust_hybrid_max_spc));
  for (i = 0; i < (*clusters).size; i++) {
    dist = 0.0, dist2 = 0.0;
    #if GENET_INCOMP
      min_nb_diff = 2*MUT_NB_CLUST; 
    #endif
    for (j = 0; j < (*clusters).size; j++) {
      if ((*clusters).clust[i].spec != (*clusters).clust[j].spec) {
	found = 0;
	#if GENET_INCOMP
         nb_diff = 0, m1 = 0, m2 = 0;
         while (m1 < (*clusters).clust[i].mut_nb && m2 < (*clusters).clust[j].mut_nb) {
           if ((*clusters).clust[i].mut[m1] > (*clusters).clust[j].mut[m2]) {
	     nb_diff += (*clusters).clust[j].mutCopy[m2];
	     m2++;
	   }
	   else if ((*clusters).clust[i].mut[m1] < (*clusters).clust[j].mut[m2]) {
	     nb_diff += (*clusters).clust[i].mutCopy[m1];
	     m1++;
	   }
	   else {
	     m1++;
	     m2++;
	   }
         }
         for (k = m1; k < (*clusters).clust[i].mut_nb; k++) {nb_diff += (*clusters).clust[i].mutCopy[k];}
         for (k = m2; k < (*clusters).clust[j].mut_nb; k++) {nb_diff += (*clusters).clust[j].mutCopy[k];}
        #endif 
	
	if (clust_hybrid_max_spc[i] == -1) {		// first (*clusters).clust[j]
	  dist = ((*clusters).clust[i].x1 - (*clusters).clust[j].x1) * ((*clusters).clust[i].x1 - (*clusters).clust[j].x1) + ((*clusters).clust[i].x2 - (*clusters).clust[j].x2) * ((*clusters).clust[i].x2 - (*clusters).clust[j].x2);
	  found = 1;
	  #if GENET_INCOMP
	   min_nb_diff = nb_diff;
         } else if (nb_diff < min_nb_diff) {  		// (*clusters).clust[j] has a lower number of neutral mutations
   	   dist = ((*clusters).clust[i].x1 - (*clusters).clust[j].x1) * ((*clusters).clust[i].x1 - (*clusters).clust[j].x1) + ((*clusters).clust[i].x2 - (*clusters).clust[j].x2) * ((*clusters).clust[i].x2 - (*clusters).clust[j].x2);
	   found = 1;
	   min_nb_diff = nb_diff;
          #endif 
        } else {
         #if GENET_INCOMP
	  if (nb_diff == min_nb_diff) {			// if (*clusters).clust[j] has the same number of neutral mutations, take its identity only if it is ecologically closer than the origin already registered (if genetic incompatibilities, otherwise only consider the ecological distance)
         #endif 	
	   dist2 = ((*clusters).clust[i].x1 - (*clusters).clust[j].x1) * ((*clusters).clust[i].x1 - (*clusters).clust[j].x1) + ((*clusters).clust[i].x2 - (*clusters).clust[j].x2) * ((*clusters).clust[i].x2 - (*clusters).clust[j].x2);
           if (dist2 < dist) {
	     dist = dist2;
	     found = 1;
             #if GENET_INCOMP
	       min_nb_diff = nb_diff;
	     #endif
           }
         #if GENET_INCOMP
          }
         #endif
        }
	if (found == 1) {
	  clust_hybrid_max_spc[i] = (*clusters).clust[j].spec; 
	  choosiness = max_double(fabs((*clusters).clust[i].a), fabs((*clusters).clust[j].a));
          if ((fabs((*clusters).clust[i].a) == choosiness && (*clusters).clust[i].a >= 0) || (fabs((*clusters).clust[j].a) == choosiness && (*clusters).clust[j].a >= 0)) {
	    clust_hybrid_max[i] = (1.0 - 0.5 * exp(-choosiness*choosiness)) * exp(-coef * coef * choosiness * choosiness * choosiness * choosiness * dist/2.0);}
          else {clust_hybrid_max[i] = 1.0 - (1.0 - 0.5 * exp(-choosiness*choosiness)) * exp(-coef * coef * choosiness * choosiness * choosiness * choosiness * dist/2.0);}
	}	

      }
    }
  }

  // 10b. print species features to understand dynamics before extinction
  FILE *out_living_spc_ExtFeatures_file = NULL;
  out_living_spc_ExtFeatures_file = fopen("out_living_spc_ExtFeatures", "a");
  for (i = 0; i < (*living_spc).size; i++){
    double drK = 0.0, compet_i = 0.0, compet_e = 0.0, nb_indiv = 0.0, hybrid_max = 0.0;	// species mean maladaptation, intraspecific competition, interspecific competition, nb of individuals and maximum hybridization probability with a cluster from another species
    unsigned int patch_occupancy[grid_size*grid_size];			// number of individuals of this species within each patch
    memset(patch_occupancy, 0, sizeof(patch_occupancy));
    int hybrid_max_spc = -1;	// index of species with highest hybridization probability within the same superpatch
    for (j = 0; j < (*clusters).size; j++) {
      if ((*clusters).clust[j].spec == (*living_spc).spc[i].num) {
	if (hybrid_max_spc == -1) {
	  hybrid_max = clust_hybrid_max[j];
	  hybrid_max_spc = clust_hybrid_max_spc[j];
	} else if (clust_hybrid_max[j] > hybrid_max) {
	  hybrid_max = clust_hybrid_max[j];
	  hybrid_max_spc = clust_hybrid_max_spc[j];	  
	}
      }
    }
    for (j = 0; j < (*pop).size; j++) {
      if ((*clusters).clust[(*pop).indiv[j].clust].spec == (*living_spc).spc[i].num) {
	nb_indiv++;
	drK += (*pop).indiv[j].drK; 
	patch_occupancy[(*pop).indiv[j].patch]++;
	unsigned short int kb_mdsigma_c2_index = 0;
	for (k = 0; k < ECOL_HETEROGEN; k++) {
	  if ((*land).ht_mdsigma_c2[(*pop).indiv[j].patch] == mdsigma_c2[k]) {
	    kb_mdsigma_c2_index = k;
	    break;}
	}
	for (k = 0; k < (*pop).size; k++) {
	  if ((*pop).indiv[k].patch == (*pop).indiv[j].patch && k != j && (*clusters).clust[(*pop).indiv[k].clust].spec != (*clusters).clust[(*pop).indiv[j].clust].spec) {
	    compet_e += compm * expapp[(unsigned int) round((pow(((*pop).indiv[k].t[0]-(*pop).indiv[j].t[0]),2.0) + pow(((*pop).indiv[k].t[1]-(*pop).indiv[j].t[1]),2.0)) / DE)][kb_mdsigma_c2_index];
	  }
	}
	for (k = 0; k < (*pop).size; k++) {
	  if ((*pop).indiv[k].patch == (*pop).indiv[j].patch && k != j && (*clusters).clust[(*pop).indiv[k].clust].spec == (*clusters).clust[(*pop).indiv[j].clust].spec) {
	    compet_i += compm * expapp[(unsigned int) round((pow(((*pop).indiv[k].t[0]-(*pop).indiv[j].t[0]),2.0) + pow(((*pop).indiv[k].t[1]-(*pop).indiv[j].t[1]),2.0)) / DE)][kb_mdsigma_c2_index];
	  }
	}
      }
    }
    drK = drK/nb_indiv;
    compet_e = compet_e/nb_indiv;
    compet_i = compet_i/nb_indiv;
    fprintf(out_living_spc_ExtFeatures_file, "%f\t%d\t%g\t%g\t%g\t%g\t%g\t%d\t%g\t%g\t%g\t%u\t", t, (*living_spc).spc[i].num, (*living_spc).spc[i].nb_ind, drK, compet_i, compet_e, hybrid_max, hybrid_max_spc, (*living_spc).spc[i].x1, (*living_spc).spc[i].x2, (*living_spc).spc[i].a, (*pop).size);
    for (j = 0; j < grid_size*grid_size; j++) {
      fprintf(out_living_spc_ExtFeatures_file, "%u\t", patch_occupancy[j]);
    }
    for (j = 0; j < 4; j++) {
      fprintf(out_living_spc_ExtFeatures_file, "%u\t", mem_isol_clust[j]);
    }
    fprintf(out_living_spc_ExtFeatures_file, "\n");
  }
  fclose(out_living_spc_ExtFeatures_file);

}
//--//--//--//--//--//--//--//--//--//--//--//--//--//--//--//--//--//--//
//--//--//--//--//--//--//--//--//--//--//--//--//--//--//--//--//--//--//
//--//--//--//--//--//--//--//--//--//--//--//--//--//--//--//--//--//--//
