# Supplementary material for: Clade diversification dynamics and the biotic and abiotic controls of speciation and extinction rates
Source: Nat Commun. 2018 Aug 1;9:3013. doi: 10.1038/s41467-018-05419-7 (PMC6070539; doi:10.1038/s41467-018-05419-7)
Supplement: Supplementary file 4 — Supplementary Data 1 [file 41467_2018_5419_MOESM4_ESM.zip › simul/other.c]

//--//--//--//--//--//--//--//--//--//--//--//--//--//--//--//--//--//--//
//--//--//--//--//--//--//--//--//--//--//--//--//--//--//--//--//--//--//
//--//--//--//--//--//--//--//--//--//--//--//--//--//--//--//--//--//--//
struct duration time_exec(unsigned int s1, unsigned int s2) {


  //////////////////////////////////////////////////////////////////////
  // THIS FUNCTION RETURNS THE DIFFERENCE s1 - s2 (IN SECONDS) IN     //
  // DAYS, HOURS, MINUTES AND SECONDS                                 //
  //////////////////////////////////////////////////////////////////////
  
  struct duration t_exec;

  double duration = (double) (s2 - s1); 
  t_exec.d = (unsigned int) floor(duration / 86400.0);    // nb of days
  duration -= t_exec.d * 86400.0;
  t_exec.h = (unsigned int) floor(duration / 3600.0);     // nb of hours
  duration -= t_exec.h * 3600.0;
  t_exec.m = (unsigned int) floor(duration / 60.0);       // nb of minutes 
  t_exec.s = (unsigned int) (duration - t_exec.m * 60.0); // nb of seconds

  return t_exec;

} // end of function
//--//--//--//--//--//--//--//--//--//--//--//--//--//--//--//--//--//--//
//--//--//--//--//--//--//--//--//--//--//--//--//--//--//--//--//--//--//
//--//--//--//--//--//--//--//--//--//--//--//--//--//--//--//--//--//--//


//--//--//--//--//--//--//--//--//--//--//--//--//--//--//--//--//--//--//
//--//--//--//--//--//--//--//--//--//--//--//--//--//--//--//--//--//--//
//--//--//--//--//--//--//--//--//--//--//--//--//--//--//--//--//--//--//
void clear_file(char file_name[]) {


  //////////////////////////////////////////////////////////////////////
  // THIS FUNCTION CLEARS FILE file_name                              //
  //////////////////////////////////////////////////////////////////////

  FILE *f = NULL;
  f = fopen(file_name, "w");
  fclose(f);

}
//--//--//--//--//--//--//--//--//--//--//--//--//--//--//--//--//--//--//
//--//--//--//--//--//--//--//--//--//--//--//--//--//--//--//--//--//--//
//--//--//--//--//--//--//--//--//--//--//--//--//--//--//--//--//--//--//


//--//--//--//--//--//--//--//--//--//--//--//--//--//--//--//--//--//--//
//--//--//--//--//--//--//--//--//--//--//--//--//--//--//--//--//--//--//
//--//--//--//--//--//--//--//--//--//--//--//--//--//--//--//--//--//--//
void init_matrix3d_double(double ****mat, const unsigned int n, unsigned int *m, const unsigned int l) {


  //////////////////////////////////////////////////////////////////////
  // THIS FUNCTION INITIALIZE A 3D MATRIX (n, m[n], l)                //
  // OF UNSIGNED INT                                                  //
  //////////////////////////////////////////////////////////////////////
  
  *mat = malloc(n * sizeof (double **));
  if(*mat == NULL) {
    printf("\n-------\n!ERROR!\n-------\nMatrix allocation failed");
    exit(1);
  }

  register long unsigned int i, j, k;
  for(i = 0; i < n; i++) {
    (*mat)[i] = malloc(m[i] * sizeof (double *));
    if((*mat)[i] == NULL) {
      printf("\n-------\n!ERROR!\n-------\nMatrix allocation failed");
      exit(1);
    }
    else {
      for(j = 0; j < m[i]; j++) {
	(*mat)[i][j] = malloc(l * sizeof (double));
	if((*mat)[i][j] == NULL) {
	  printf("\n-------\n!ERROR!\n-------\nMatrix allocation failed");
	  exit(1);
	}
      }
    }
  }

  for(i = 0; i < n; i++)
    for(j = 0; j < m[i]; j++)
      for(k = 0; k < l; k++)
	(*mat)[i][j][k] = 0;

}
//--//--//--//--//--//--//--//--//--//--//--//--//--//--//--//--//--//--//
//--//--//--//--//--//--//--//--//--//--//--//--//--//--//--//--//--//--//
//--//--//--//--//--//--//--//--//--//--//--//--//--//--//--//--//--//--//


//--//--//--//--//--//--//--//--//--//--//--//--//--//--//--//--//--//--//
//--//--//--//--//--//--//--//--//--//--//--//--//--//--//--//--//--//--//
//--//--//--//--//--//--//--//--//--//--//--//--//--//--//--//--//--//--//
unsigned int min_int(unsigned int a, unsigned int b){

  ////////////////////////////////////////////
  // THIS FUNCTION RETURNS THE MIN OF A & B //
  ////////////////////////////////////////////
    unsigned int min_value = a;
    if (b < a) {min_value = b;}
    return (min_value);
}
//--//--//--//--//--//--//--//--//--//--//--//--//--//--//--//--//--//--//
//--//--//--//--//--//--//--//--//--//--//--//--//--//--//--//--//--//--//
//--//--//--//--//--//--//--//--//--//--//--//--//--//--//--//--//--//--//


//--//--//--//--//--//--//--//--//--//--//--//--//--//--//--//--//--//--//
//--//--//--//--//--//--//--//--//--//--//--//--//--//--//--//--//--//--//
//--//--//--//--//--//--//--//--//--//--//--//--//--//--//--//--//--//--//
unsigned int max_int(unsigned int a, unsigned int b){

  ////////////////////////////////////////////
  // THIS FUNCTION RETURNS THE MAX OF A & B //
  ////////////////////////////////////////////
    unsigned int max_value = a;
    if (b > a) {max_value = b;}
    return (max_value);
}
//--//--//--//--//--//--//--//--//--//--//--//--//--//--//--//--//--//--//
//--//--//--//--//--//--//--//--//--//--//--//--//--//--//--//--//--//--//
//--//--//--//--//--//--//--//--//--//--//--//--//--//--//--//--//--//--//


//--//--//--//--//--//--//--//--//--//--//--//--//--//--//--//--//--//--//
//--//--//--//--//--//--//--//--//--//--//--//--//--//--//--//--//--//--//
//--//--//--//--//--//--//--//--//--//--//--//--//--//--//--//--//--//--//
double max_double(double a, double b){

  ////////////////////////////////////////////
  // THIS FUNCTION RETURNS THE MIN OF A & B //
  ////////////////////////////////////////////
    double max_value = a;
    if (b > a) {max_value = b;}
    return (max_value);
}
//--//--//--//--//--//--//--//--//--//--//--//--//--//--//--//--//--//--//
//--//--//--//--//--//--//--//--//--//--//--//--//--//--//--//--//--//--//
//--//--//--//--//--//--//--//--//--//--//--//--//--//--//--//--//--//--//


//--//--//--//--//--//--//--//--//--//--//--//--//--//--//--//--//--//--//
//--//--//--//--//--//--//--//--//--//--//--//--//--//--//--//--//--//--//
//--//--//--//--//--//--//--//--//--//--//--//--//--//--//--//--//--//--//
unsigned int index_max_double(double a, double b){

  ////////////////////////////////////////////
  // THIS FUNCTION RETURNS THE MIN OF A & B //
  ////////////////////////////////////////////
    double index_max_value = 0;
    if (b > a) {index_max_value = 1;}
    return (index_max_value);
}
//--//--//--//--//--//--//--//--//--//--//--//--//--//--//--//--//--//--//
//--//--//--//--//--//--//--//--//--//--//--//--//--//--//--//--//--//--//
//--//--//--//--//--//--//--//--//--//--//--//--//--//--//--//--//--//--//


//--//--//--//--//--//--//--//--//--//--//--//--//--//--//--//--//--//--//
//--//--//--//--//--//--//--//--//--//--//--//--//--//--//--//--//--//--//
//--//--//--//--//--//--//--//--//--//--//--//--//--//--//--//--//--//--//
long double factorial(unsigned int n){

  //////////////////////////////////////////////
  // THIS FUNCTION RETURNS THE FACTORIAL OF N //
  //////////////////////////////////////////////

    long double resultat = 1;
    unsigned int i;
    if (n <= 0) {return 1;}
    else {
     for (i = 1; i < (n+1); i++) {resultat=resultat*i;}
    }
    return (resultat);
}
//--//--//--//--//--//--//--//--//--//--//--//--//--//--//--//--//--//--//
//--//--//--//--//--//--//--//--//--//--//--//--//--//--//--//--//--//--//
//--//--//--//--//--//--//--//--//--//--//--//--//--//--//--//--//--//--//
