# Supplementary material for: Clade diversification dynamics and the biotic and abiotic controls of speciation and extinction rates
Source: Nat Commun. 2018 Aug 1;9:3013. doi: 10.1038/s41467-018-05419-7 (PMC6070539; doi:10.1038/s41467-018-05419-7)
Supplement: Supplementary file 4 — Supplementary Data 1 [file 41467_2018_5419_MOESM4_ESM.zip › simul/get_patterns.r]

name="simulname" ## name of the simulation
nb_sim=50 ## number of simulation replicates (must be >= 2)
times = seq(0, 100000, by=100) ### times at which species have been recorded
coef = 10
probs = c(0.025, 0.975, 0.5, 0.1, 0.9, 0.25, 0.75)
nb_spc_max = 110  ## maximum number of species over which we compute diversity-dependance of evolutionary rates
n_reg = 10 ## number of species above which we make the regression (alpha, beta)
interval = 1000

## A. params macroecol / time
spc_time = matrix(NA, nrow=length(times), ncol=nb_sim) ## number of species in the metacommunity
J_time = matrix(NA, nrow=length(times), ncol=nb_sim)   ## total number of individuals in the metacommunity
spc_ab_time = matrix(NA, nrow=length(times), ncol=nb_sim) ## mean number of individuals per species in the metacommunity
sad = matrix(NA, nrow=nb_sim, ncol=nb_spc_max)
sad2 = as.matrix(rbind(seq(0,650,by=25), matrix(0, nrow=nb_sim, ncol = length(seq(0,650,by=25)))))

## B. evol rates / time
lambda_tI=NULL  ## speciation rate through time
mu_tI=NULL      ## extinction rate through time
tI=seq(0,max(times),by=interval)

## C. evol rates / number of species
lambda_N = matrix(NA, nrow=nb_sim, ncol=nb_spc_max)   ## speciation rate as a function of species richness
mu_N = matrix(NA, nrow=nb_sim, ncol=nb_spc_max)       ## extinction rate as a function of species richness
lambda_N.alpha = NULL
mu_N.beta = NULL

## D. factors underpinning evolutionary dynamics
ab_N = matrix(NA, nrow=nb_sim, ncol=nb_spc_max)
ab_pop_N = matrix(NA, nrow=nb_sim, ncol=nb_spc_max)
competE_N = matrix(NA, nrow=nb_sim, ncol=nb_spc_max)
competI_N = matrix(NA, nrow=nb_sim, ncol=nb_spc_max)
drK_N = matrix(NA, nrow=nb_sim, ncol=nb_spc_max)
hybridMax_N = matrix(NA, nrow=nb_sim, ncol=nb_spc_max)
nbSites_N = matrix(NA, nrow=nb_sim, ncol=nb_spc_max)
assMating_N = matrix(NA, nrow=nb_sim, ncol=nb_spc_max)
maxNbMut_N = matrix(NA, nrow=nb_sim, ncol=nb_spc_max)
pDistMother_N = matrix(NA, nrow=nb_sim, ncol=nb_spc_max)  ## phenotypic distance to mother species
hybridMother_N = matrix(NA, nrow=nb_sim, ncol=nb_spc_max)  ## hybridization proba with mother species

setwd("results")
for (i in 1:nb_sim) {
    
    data = read.table(paste(name,".",i-1,"_living_spc_ExtFeatures",sep=""))
    data[,1] = round(data[,1])
    
    living_spc =read.table(paste(name,".",i-1,"_living_spc",sep=""))
    living_spc[,1] = round(living_spc[,1])
    
    phylo = read.table(paste(name,".",i-1,"_phylo",sep=""))
    phylo[,3:4] = round(phylo[,3:4])
    
    ## A. params macroecol / time
    spc_time[,i] = sapply(1:length(times), function(x){length(which(living_spc[,1]==times[x]))})
    J_time[,i] = sapply(1:length(times), function(x){living_spc[which(living_spc[,1]==times[x]),7][1]})
    spc_ab_time[,i] = sapply(1:length(times), function(x){mean(living_spc[which(living_spc[,1]==times[x]),6])})
    
    indiv_tot = unique(living_spc[which(living_spc[,1]==100000),7])
    living_spc_distri = sort(living_spc[which(living_spc[,1]==100000),6], decreasing=T)
    if (length(living_spc_distri > 0)) {
        sad[i,1:length(living_spc_distri)] = living_spc_distri
        sad[i,nb_spc_max] = (indiv_tot - sum(living_spc_distri))/length(living_spc_distri) ## number of individuals not included into a species
        sad2[1+i, 1] = (indiv_tot - sum(living_spc_distri))/(min(living_spc_distri)/2)
        for (j in 2:ncol(sad2)) {
            living_spc_distri_sup = living_spc_distri[which(living_spc_distri<=sad2[1,j])]
            if (length(living_spc_distri_sup)>=0) {
                living_spc_distri_sup = living_spc_distri_sup[which(living_spc_distri_sup>sad2[1,j-1])]
                sad2[i,j] = sad2[1+i,j]+length(living_spc_distri_sup)} 
        }
    }
    
    ## B. evol rates / time (times_interval tI) 
    N_tI = phylo[which(phylo[,3]==0),1]  ## number of species at t-1 (for t in tI)
    l_tI=NULL               ## speciation rate between t-1 and t (for t in tI)
    m_tI=NULL               ## extinction rate between t-1 and t (for t in tI)
    for (j in 2:length(tI)) {
        if (length(which(data[,1]==tI[j]))>0) { ## if no extinction of populations
            
            speciations = phylo[which(phylo[,3]<=tI[j]),]
            speciations = speciations[which(speciations[,3]>tI[j-1]),1]
            l_tI = c(l_tI, length(speciations)/length(N_tI))
            
            extinctions = phylo[which(phylo[,4]<=tI[j]),]
            extinctions = extinctions[which(extinctions[,4]>tI[j-1]),]
            extinctions = extinctions[which(extinctions[,4]!=tail(tI,1)),1]
            m_tI = c(m_tI, length(extinctions)/length(N_tI))
            
            N_tI = phylo[which(phylo[,3]<=tI[j]),]
            N_tI = N_tI[which(N_tI[,4]>tI[j]),1]
        } else {  ## extinction of populations
            l_tI = c(l_tI, NA)
            m_tI = c(m_tI, NA)
            N_tI = NA                  
        } 
    }    
    l_tI = l_tI/interval
    m_tI = m_tI/interval  
    if (is.null(lambda_tI)) {lambda_tI = l_tI}else {lambda_tI = cbind(lambda_tI, l_tI)}
    if (is.null(mu_tI)) {mu_tI = m_tI} else {mu_tI = cbind(mu_tI, m_tI)}  
    
    ## C. evol rates / species richness (times) + D. factors underpinning evolutionary dynamics
    N_t = rep(NA, length(times)-1)   ## number of species at t-1 (for t in times)
    spc_t = rep(NA, length(times)-1) ## number of speciation events between t-1 and t (for t in times)
    ext_t = rep(NA, length(times)-1)  ## number of extinction events between t-1 and t (for t in times)
    ab_t = rep(NA, length(times)-1)   ## mean species abundance at t-1
    ab_pop_t = rep(NA, length(times)-1)   ## mean population abundance at t-1
    competE_t = rep(NA, length(times)-1)   ## mean CompetE at t-1
    competI_t = rep(NA, length(times)-1)  
    drK_t = rep(NA, length(times)-1)  
    hybridMax_t = rep(NA, length(times)-1)  
    nbSites_t = rep(NA, length(times)-1) 
    assMating_t = rep(NA, length(times)-1) 
    maxNbMut_t = rep(NA, length(times)-1) 
    pDistMother_t = rep(NA, length(times)-1) 
    hybridMother_t = rep(NA, length(times)-1) 
    
    for (j in 2:length(times)) {
        if (length(which(data[,1]==times[j]))>0) { ## if no extinction of populations
            species_t1 = data[which(data[,1]==times[j]),2]        ## C. evol rates / species richness
            species_t0 = data[which(data[,1]==times[j-1]),2]
            speciations = setdiff(species_t1, species_t0)
            extinctions = setdiff(species_t0, species_t1)
            spc_t[j-1] = length(speciations)
            ext_t[j-1] = length(extinctions)
            N_t[j-1] = length(species_t0)
            
            ab_t[j-1] = mean(data[which(data[,1]==times[j]),3])   ## D. factors underpinning evolutionary dynamics
            ab_pop_t[j-1] = mean(sapply(which(data[,1]==times[j]), function(x) {data[x,3]/length(which(data[x,13:21]!=0))}))
            competE_t[j-1] = mean(data[which(data[,1]==times[j]),6])
            competI_t[j-1] = mean(data[which(data[,1]==times[j]),5])
            drK_t[j-1] = mean(data[which(data[,1]==times[j]),4])
            hybridMax_t[j-1] = mean(data[which(data[,1]==times[j]),7]) ## Phybrid with clusters within same site
            
            ## if hybrid max related to all other species (not only in the same site); but -> according to species average phenotypes, not populations'       
            ##         data_t = data[which(data[,1]==times[j]),]
            ##         h_max = sapply(1:nrow(data_t), function(x) {     ## Phybrid with species (in all sites)
            ##           hybrid = NULL
            ##           for (x2 in (1:nrow(data_t))[-x]) {
            ##             dist = (data_t[x,9]-data_t[x2,9])*(data_t[x,9]-data_t[x2,9]) + (data_t[x,10]-data_t[x2,10])*(data_t[x,10]-data_t[x2,10])
            ##             choosiness = max(data_t[x,11], data_t[x2,11])
            ##             hybrid = c(hybrid, (1.0 - 0.5 * exp(-choosiness*choosiness)) * exp(-coef * coef * choosiness * choosiness * choosiness * choosiness * dist/2.0))
            ##           } 
            ##           return(max(hybrid))
            ##         })
            ##         hybridMax_t[j-1] = mean(h_max)
            
            nbSites_t[j-1] = length(which(data[which(data[,1]==times[j]),13:21]!=0))/length(which(data[,1]==times[j]))
            assMating_t[j-1] = mean(data[which(data[,1]==times[j]),11])
            maxNbMut_t[j-1] = mean(living_spc[which(round(living_spc[,1])==times[j]),9])
            
            ## phenotypic distance to mother species (as times[j-1] or last time the mother species was alive)
            if (length(species_t0)>1 || (length(species_t0)==1 && species_t0!=0)) {
                if (length(which(species_t0==0))==1) {species_t0 = species_t0[-which(species_t0==0)]}
                mothers_t0 = sapply(1:length(species_t0), function(x) {phylo[which(phylo[,1]==species_t0[x]),2]})
                data_t = data[which(data[,1]<=times[j-1]),]
                mothers_t0_x1 = sapply(1:length(mothers_t0), function(x) {tail(data_t[which(data_t[,2]==mothers_t0[x]),9],1)})
                mothers_t0_x2 = sapply(1:length(mothers_t0), function(x) {tail(data_t[which(data_t[,2]==mothers_t0[x]),10],1)})
                species_t0_x1 = sapply(1:length(species_t0), function(x) {tail(data_t[which(data_t[,2]==species_t0[x]),9],1)})
                species_t0_x2 = sapply(1:length(species_t0), function(x) {tail(data_t[which(data_t[,2]==species_t0[x]),10],1)})
                pDistMother_t[j-1] = mean(sqrt((species_t0_x1-mothers_t0_x1)^2 + (species_t0_x2-mothers_t0_x2)^2))
                
                mothers_t0_a = sapply(1:length(mothers_t0), function(x) {tail(data_t[which(data_t[,2]==mothers_t0[x]),11],1)})
                species_t0_a = sapply(1:length(species_t0), function(x) {tail(data_t[which(data_t[,2]==species_t0[x]),11],1)})
                hybridM_t0 = sapply(1:length(species_t0), function(x) {
                    choosiness = max(mothers_t0_a[x], species_t0_a[x])
                    dist = (species_t0_x1[x]-mothers_t0_x1[x])^2 + (species_t0_x2[x]-mothers_t0_x2[x])^2
                    return((1.0 - 0.5 * exp(-choosiness*choosiness)) * exp(-coef * coef * choosiness * choosiness * choosiness * choosiness * dist/2.0))
                })
                hybridMother_t[j-1] = mean(hybridM_t0)
                
            } 
        } 
    } 
    wt = times[2:length(times)]-times[1:(length(times)-1)]
    l_n_reg=NULL
    m_n_reg=NULL
    spc = sort(unique(N_t))   
    for (n in 1:min(length(spc), nb_spc_max)) {
        wt_n = wt[which(N_t==spc[n])]
        spc_n = spc_t[which(N_t==spc[n])]
        ext_n = ext_t[which(N_t==spc[n])]
        l_n = (sum(spc_n)/sum(wt_n))/spc[n]
        m_n = (sum(ext_n)/sum(wt_n))/spc[n]
        lambda_N[i, spc[n]] = l_n
        mu_N[i, spc[n]] = m_n
        if(n >= n_reg) {l_n_reg = c(l_n_reg, l_n)}
        if(n >= n_reg) {m_n_reg = c(m_n_reg, m_n)}
        
        ab_N[i, spc[n]] = mean(ab_t[which(N_t==spc[n])])
        ab_pop_N[i, spc[n]] = mean(ab_pop_t[which(N_t==spc[n])])
        competE_N[i, spc[n]] = mean(competE_t[which(N_t==spc[n])])
        competI_N[i, spc[n]] = mean(competI_t[which(N_t==spc[n])])
        drK_N[i, spc[n]] = mean(drK_t[which(N_t==spc[n])])
        hybridMax_N[i, spc[n]] = mean(hybridMax_t[which(N_t==spc[n])])
        nbSites_N[i, spc[n]] = mean(nbSites_t[which(N_t==spc[n])])
        assMating_N[i, spc[n]] = mean(assMating_t[which(N_t==spc[n])])
        maxNbMut_N[i, spc[n]] = mean(maxNbMut_t[which(N_t==spc[n])])
        pDistMother_N[i, spc[n]] = mean(pDistMother_t[which(N_t==spc[n])])
        hybridMother_N[i, spc[n]] = mean(hybridMother_t[which(N_t==spc[n])])
    } 
    
    if (length(l_n_reg)>2) {
        l_n_reg.model = summary(lm(l_n_reg ~ seq(1,length(l_n_reg))))
        lambda_N.alpha = rbind(lambda_N.alpha, c(l_n_reg.model$coefficients[2,1], l_n_reg.model$coefficients[2,4]))  
    }
    if (length(m_n_reg)>2) { 
        m_n_reg.model = summary(lm(m_n_reg ~ seq(1,length(m_n_reg))))
        mu_N.beta = rbind(mu_N.beta, c(m_n_reg.model$coefficients[2,1], m_n_reg.model$coefficients[2,4])) 
    }
}
setwd("../")

## A. params macroecol / time
spc_time_stats = sapply(1:length(times), function(x){quantile(spc_time[x,which(!is.na(spc_time[x,]))], probs=probs)})
J_time_stats = sapply(1:length(times), function(x){quantile(J_time[x,which(!is.na(J_time[x,]))], probs=probs)})
spc_ab_time_stats = sapply(1:length(times), function(x){quantile(spc_ab_time[x,which(!is.na(J_time[x,]))], probs=probs)})
write.table(spc_time, paste(name,".","spc_time.txt",sep=""), col.names=F, row.names=F)
write.table(J_time, paste(name,".","J_time.txt",sep=""), col.names=F, row.names=F)
write.table(spc_ab_time, paste(name,".","spc_ab_time.txt",sep=""), col.names=F, row.names=F)
write.table(spc_time_stats, paste(name,".","spc_time_stats.txt",sep=""), col.names=F, row.names=F)
write.table(J_time_stats, paste(name,".","J_time_stats.txt",sep=""), col.names=F, row.names=F)
write.table(spc_ab_time_stats, paste(name,".","spc_ab_time_stats.txt",sep=""), col.names=F, row.names=F)
write.table(times, paste(name,".","times.txt",sep=""), col.names=F, row.names=F)

sad2_stats = boxplot(sad2[2:nrow(sad2),])$stats
sad_stats = NULL
for (i in 1:ncol(sad)) {
    if (length(which(is.na(sad[,i]))) > 0) {values = sad[-which(is.na(sad[,i])),i]} else {values = sad[,i]}
    if (length(values)>0) {sad_stats = cbind(sad_stats, boxplot(values)$stats)} 
}
write.table(sad, paste(name,".","sad.txt",sep=""), col.names=F, row.names=F)
write.table(sad2, paste(name,".","sad2.txt",sep=""), col.names=F, row.names=F)
write.table(sad_stats, paste(name,".","sad_stats.txt",sep=""), col.names=F, row.names=F)
write.table(sad2_stats, paste(name,".","sad2_stats.txt",sep=""), col.names=F, row.names=F)

## B. evol rates / time
diversif_tI = lambda_tI - mu_tI
lambda_tI_stats = sapply(1:(length(tI)-1), function(x){quantile(lambda_tI[x, which(!is.na(lambda_tI[x,]))], probs=probs)}) 
mu_tI_stats = sapply(1:(length(tI)-1), function(x){quantile(mu_tI[x, which(!is.na(mu_tI[x,]))], probs=probs)}) 
diversif_tI_stats = sapply(1:(length(tI)-1), function(x){quantile(diversif_tI[x, which(!is.na(diversif_tI[x,]))], probs=probs)}) 
write.table(lambda_tI, paste(name,".","lambda_time_interval",interval,".txt",sep=""), col.names=F, row.names=F)
write.table(mu_tI, paste(name,".","mu_time_interval",interval,".txt",sep=""), col.names=F, row.names=F)
write.table(diversif_tI, paste(name,".","diversif_time_interval",interval,".txt",sep=""), col.names=F, row.names=F)
write.table(lambda_tI_stats, paste(name,".","lambda_time_stats_interval",interval,".txt",sep=""), col.names=F, row.names=F)
write.table(mu_tI_stats, paste(name,".","mu_time_stats_interval",interval,".txt",sep=""), col.names=F, row.names=F)
write.table(diversif_tI_stats, paste(name,".","diversif_time_stats_interval",interval,".txt",sep=""), col.names=F, row.names=F)
tI = tI[-1]
write.table(tI, paste(name,".","times_interval",interval,".txt",sep=""), row.names=F, col.names=F)  

## C. evol rates / species richness
diversif_N = lambda_N - mu_N
lambda_N_stats = sapply(1:ncol(lambda_N), function(x){quantile(lambda_N[which(!is.na(lambda_N[,x])),x], probs=probs)})
mu_N_stats = sapply(1:ncol(mu_N), function(x){quantile(mu_N[which(!is.na(mu_N[,x])),x], probs=probs)})
diversif_N_stats = sapply(1:ncol(diversif_N), function(x){quantile(diversif_N[which(!is.na(diversif_N[,x])),x], probs=probs)})
write.table(lambda_N, paste(name,".","lambda_N.txt", sep=""), row.names=FALSE, col.names=FALSE)
write.table(mu_N, paste(name,".","mu_N.txt", sep=""), row.names=FALSE, col.names=FALSE)
write.table(diversif_N, paste(name,".","diversif_N.txt", sep=""), row.names=FALSE, col.names=FALSE)
write.table(lambda_N_stats, paste(name,".","lambda_N_stats.txt", sep=""), row.names=FALSE, col.names=FALSE)
write.table(mu_N_stats, paste(name,".","mu_N_stats.txt", sep=""), row.names=FALSE, col.names=FALSE)
write.table(diversif_N_stats, paste(name,".","diversif_N_stats.txt", sep=""), row.names=FALSE, col.names=FALSE)
write.table(lambda_N.alpha, paste(name,".","lambda_N.alpha_n",n_reg, sep=""), row.names=FALSE, col.names=FALSE)
write.table(mu_N.beta, paste(name,".","mu_N.beta_n",n_reg, sep=""), row.names=FALSE, col.names=FALSE)

## D. factors underpinning evolutionary dynamics
write.table(ab_N, paste(name,".","evolDyn_causes_ab_N.txt",sep=""), row.names=F, col.names=F)
write.table(ab_pop_N, paste(name,".","evolDyn_causes_ab_pop_N.txt",sep=""), row.names=F, col.names=F)
write.table(competE_N, paste(name,".","evolDyn_causes_competE_N.txt",sep=""), row.names=F, col.names=F)
write.table(competI_N, paste(name,".","evolDyn_causes_competI_N.txt",sep=""), row.names=F, col.names=F)
write.table(drK_N, paste(name,".","evolDyn_causes_drK_N.txt",sep=""), row.names=F, col.names=F)
write.table(hybridMax_N, paste(name,".","evolDyn_causes_hybridMax_N.txt",sep=""), row.names=F, col.names=F)
write.table(nbSites_N, paste(name,".","evolDyn_causes_nbSites_N.txt",sep=""), row.names=F, col.names=F)
write.table(assMating_N, paste(name,".","evolDyn_causes_assMating_N.txt",sep=""), row.names=F, col.names=F)
write.table(maxNbMut_N, paste(name,".","evolDyn_causes_maxNbMut_N.txt",sep=""), row.names=F, col.names=F)
write.table(pDistMother_N, paste(name,".","evolDyn_causes_pDistMother_N.txt",sep=""), row.names=F, col.names=F)
write.table(hybridMother_N, paste(name,".","evolDyn_causes_hybridMother_N.txt",sep=""), row.names=F, col.names=F)

ab_N_stats = matrix(NA, nrow=length(probs), ncol=ncol(ab_N))
for (i in 1:ncol(ab_N_stats)) {
    if (length(which(!is.na(ab_N[,i])))!=0) {ab_N_stats[,i]=quantile(ab_N[which(!is.na(ab_N[,i])),i], probs=probs)}
}
ab_pop_N_stats = matrix(NA, nrow=length(probs), ncol=ncol(ab_pop_N))
for (i in 1:ncol(ab_pop_N_stats)) {
    if (length(which(!is.na(ab_pop_N[,i])))!=0) {ab_pop_N_stats[,i]=quantile(ab_pop_N[which(!is.na(ab_pop_N[,i])),i], probs=probs)}
}
competE_N_stats = matrix(NA, nrow=length(probs), ncol=ncol(competE_N))
for (i in 1:ncol(competE_N_stats)) {
    if (length(which(!is.na(competE_N[,i])))!=0) {competE_N_stats[,i]=quantile(competE_N[which(!is.na(competE_N[,i])),i], probs=probs)}
}
competI_N_stats = matrix(NA, nrow=length(probs), ncol=ncol(competI_N))
for (i in 1:ncol(competI_N_stats)) {
    if (length(which(!is.na(competI_N[,i])))!=0) {competI_N_stats[,i]=quantile(competI_N[which(!is.na(competI_N[,i])),i], probs=probs)}
}
drK_N_stats = matrix(NA, nrow=length(probs), ncol=ncol(drK_N))
for (i in 1:ncol(drK_N_stats)) {
    if (length(which(!is.na(drK_N[,i])))!=0) {drK_N_stats[,i]=quantile(drK_N[which(!is.na(drK_N[,i])),i], probs=probs)}
}
hybridMax_N_stats = matrix(NA, nrow=length(probs), ncol=ncol(hybridMax_N))
for (i in 1:ncol(hybridMax_N_stats)) {
    if (length(which(!is.na(hybridMax_N[,i])))!=0) {hybridMax_N_stats[,i]=quantile(hybridMax_N[which(!is.na(hybridMax_N[,i])),i], probs=probs)}
}
nbSites_N_stats = matrix(NA, nrow=length(probs), ncol=ncol(nbSites_N))
for (i in 1:ncol(nbSites_N_stats)) {
    if (length(which(!is.na(nbSites_N[,i])))!=0) {nbSites_N_stats[,i]=quantile(nbSites_N[which(!is.na(nbSites_N[,i])),i], probs=probs)}
}
assMating_N_stats = matrix(NA, nrow=length(probs), ncol=ncol(assMating_N))
for (i in 1:ncol(assMating_N_stats)) {
    if (length(which(!is.na(assMating_N[,i])))!=0) {assMating_N_stats[,i]=quantile(assMating_N[which(!is.na(assMating_N[,i])),i], probs=probs)}
}
maxNbMut_N_stats = matrix(NA, nrow=length(probs), ncol=ncol(maxNbMut_N))
for (i in 1:ncol(maxNbMut_N_stats)) {
    if (length(which(!is.na(maxNbMut_N[,i])))!=0) {maxNbMut_N_stats[,i]=quantile(maxNbMut_N[which(!is.na(maxNbMut_N[,i])),i], probs=probs)}
}
pDistMother_N_stats = matrix(NA, nrow=length(probs), ncol=ncol(pDistMother_N))
for (i in 1:ncol(pDistMother_N_stats)) {
    if (length(which(!is.na(pDistMother_N[,i])))!=0) {pDistMother_N_stats[,i]=quantile(pDistMother_N[which(!is.na(pDistMother_N[,i])),i], probs=probs)}
}
hybridMother_N_stats = matrix(NA, nrow=length(probs), ncol=ncol(hybridMother_N))
for (i in 1:ncol(hybridMother_N_stats)) {
    if (length(which(!is.na(hybridMother_N[,i])))!=0) {hybridMother_N_stats[,i]=quantile(hybridMother_N[which(!is.na(hybridMother_N[,i])),i], probs=probs)}
}
write.table(ab_N_stats, paste(name,".","evolDyn_causes_ab_N_stats.txt",sep=""), row.names=F, col.names=F)
write.table(ab_pop_N_stats, paste(name,".","evolDyn_causes_ab_pop_N_stats.txt",sep=""), row.names=F, col.names=F)
write.table(competE_N_stats, paste(name,".","evolDyn_causes_competE_N_stats.txt",sep=""), row.names=F, col.names=F)
write.table(competI_N_stats, paste(name,".","evolDyn_causes_competI_N_stats.txt",sep=""), row.names=F, col.names=F)
write.table(drK_N_stats, paste(name,".","evolDyn_causes_drK_N_stats.txt",sep=""), row.names=F, col.names=F)
write.table(hybridMax_N_stats, paste(name,".","evolDyn_causes_hybridMax_N_stats.txt",sep=""), row.names=F, col.names=F)
write.table(nbSites_N_stats, paste(name,".","evolDyn_causes_nbSites_N_stats.txt",sep=""), row.names=F, col.names=F)
write.table(assMating_N_stats, paste(name,".","evolDyn_causes_assMating_N_stats.txt",sep=""), row.names=F, col.names=F)
write.table(maxNbMut_N_stats, paste(name,".","evolDyn_causes_maxNbMut_N_stats.txt",sep=""), row.names=F, col.names=F)
write.table(pDistMother_N_stats, paste(name,".","evolDyn_causes_pDistMother_N_stats.txt",sep=""), row.names=F, col.names=F)
write.table(hybridMother_N_stats, paste(name,".","evolDyn_causes_hybridMother_N_stats.txt",sep=""), row.names=F, col.names=F)


library(easynls)
mod = 1 ## logistic growth, y~a*(1+b*(exp(-c*x)))^-1
## mod = 2 ## van bertalanffy growth model, y~a*(1-b*(exp(-c*x)))^3
N_iniRad = 9 ## number of species after the initial radiation
window = 1000


spc_time=read.table(paste(name,".","spc_time.txt",sep=""))
times = read.table(paste(name,".","times.txt",sep=""))[,1]
x_05_all = NULL
slope_05_all = NULL   ## c estimated from linear regression around the moment when species richness reaches half its equilibrium value, starting from N_iniRad species
N_all = NULL
for (i in 1:nb_sim) {
    
    x = times[which(spc_time[,i]>=N_iniRad)[1]:length(times)]
    y = spc_time[which(spc_time[,i]>=N_iniRad)[1]:length(times),i]
    if (length(which(is.na(y)))>0) {y = y[-which(is.na(y))]}
    data1=as.data.frame(cbind(x[(length(x)-length(y)+1):length(x)], y))
    names(data1) = c("x", "y")
    s = c(50,5,0.0001)
    model = NULL
    model=try(
        coef(nls(y ~ a * (1 + b * (exp(-c * x)))^-1, data = data1, start = list(a = s[1], b = s[2], c = s[3]), control = nls.control(maxiter = 6000)))
      , silent=T) 
    if (class(model)!="try-error") {
        a = model[1]    ## species richness at steady state
        b = model[2]   
        c = model[3]  
        if(c!=0) {
            y_05 = N_iniRad+(a-N_iniRad)/2
            
            x_05 = log(b/(a/y_05-1))/c
            y_05P = a*(1+b*(exp(-c*(x_05+window))))^-1
            y_05M = a*(1+b*(exp(-c*(x_05-window))))^-1
            slope_05 = (y_05P-y_05M)/(2*window)
                                        #print(slope_05)
            
            N_all = c(N_all, a)
            x_05_all = c(x_05_all, x_05)
            slope_05_all = c(slope_05_all, slope_05)
        } 
    }
    ##     plot(x, y, ylim=c(0,95),xlim=c(0,100000),cex=0.8, xlab="Time (generations)", ylab="Number of species", cex.lab=1.2, cex.axis=1.2)
    ##     xI = times[which(spc_time[,i]<N_iniRad)]
    ##     yI = spc_time[which(spc_time[,i]<N_iniRad),i]
    ##     points(xI, yI, cex=0.8, col="grey")
    ##     points(x, a*(1+b*(exp(-c*x)))^-1 ,t="l",col="blue")
    ##     points(c(0,100000), c(9,9), t="l", col="black", lty=2)
    ##     points(c(0,100000), c(y_05,y_05), t="l", col="orange")
    ##     points(c(x_05,x_05), c(0,80), t="l", col="orange")
    ##     points(c(x_05-window, x_05+window), c(y_05M, y_05P), t="l", col="red", lwd=3)
}
write.table(N_all, paste(name,".","Neq_mod",mod,".txt",sep=""), col.names=F, row.names=F)
write.table(x_05_all, paste(name,".","time_to_05Neq_mod",mod,".txt",sep=""), col.names=F, row.names=F)
write.table(slope_05_all, paste(name,".","slope_at_05Neq_mod",mod,".txt",sep=""), col.names=F, row.names=F)


##dev.off()
