# Supplementary material for: Clade diversification dynamics and the biotic and abiotic controls of speciation and extinction rates
Source: Nat Commun. 2018 Aug 1;9:3013. doi: 10.1038/s41467-018-05419-7 (PMC6070539; doi:10.1038/s41467-018-05419-7)
Supplement: Supplementary file 4 — Supplementary Data 1 [file 41467_2018_5419_MOESM4_ESM.zip › simul/parameters.c]

//--//--//--//--//--//--//--//--//--//--//--//--//--//--//--//--//--//--//
//--//--//--//--//--//--//--//--//--//--//--//--//--//--//--//--//--//--//
//--//--//--//--//--//--//--//--//--//--//--//--//--//--//--//--//--//--//

void read_param(const char param_file_name[], const unsigned int param_nb, double *param_value) {

  //////////////////////////////////////////////////////////////////////
  // THIS FUNCTION READS THE FILE param_file_name                     //
  // EACH LINE OF THE FILE CONTAINS:                                  //
  //    parameter_value                                               //
  //    \t (possibly more than only one)                              //
  //    parameter_explanation_without_space                           //
  // ONLY THE FIRST PARAM_NUMBER LINES ARE READ                       //
  //////////////////////////////////////////////////////////////////////


  // open file
  FILE *param_file = NULL;
  param_file = fopen(param_file_name, "r");

  // check that the file exists
  if (!param_file) {

    printf("\nThe parameter file [%s] does not exist, try again...\n\n",
	   param_file_name);
    exit(1);

  }


  // read sucessively each line of the file
  register int i;
  for (i = 0; i < param_nb; i++)
    fscanf(param_file, "%lf\t%*s\n", &param_value[i]);  //long float (parameter value), tabulation, string (name)

  // close file
  fclose(param_file);

} // end of function

//--//--//--//--//--//--//--//--//--//--//--//--//--//--//--//--//--//--//
//--//--//--//--//--//--//--//--//--//--//--//--//--//--//--//--//--//--//
//--//--//--//--//--//--//--//--//--//--//--//--//--//--//--//--//--//--//


//--//--//--//--//--//--//--//--//--//--//--//--//--//--//--//--//--//--//
//--//--//--//--//--//--//--//--//--//--//--//--//--//--//--//--//--//--//
//--//--//--//--//--//--//--//--//--//--//--//--//--//--//--//--//--//--//
void check_param(char sim_name[], int argc, char param_file_name[], const double *f, const double *c, const unsigned int grid_size, const unsigned int n0, const double delta_x1, const double delta_x2, const double K0, const double *mdsigma_k2, const double r, const double *mdsigma_c2, const unsigned int ac, const double mu_x1, const double mu_x2, const double mu_a, const double sigma_mu_x1, const double sigma_mu_x2, const double sigma_mu_a, const unsigned int L_x1, const unsigned int L_x2, const unsigned int L_a, const double pc, const double t_max, const unsigned int n_run, const double save_species, const double amt, const double coef, unsigned int *L, const double m, const double compm, const double crash, const double mu_n, const unsigned int git) {  

  //////////////////////////////////////////////////////////////////////
  // THIS FUNCTION CHECKS THAT THERE IS NO OBVIOUS ERROR IN PARAMETER //
  // VALUE. IF THERE IS ONE, STOP SIMULATION, ELSE SAVE PARAMETERS    //
  //////////////////////////////////////////////////////////////////////

  unsigned int err = 0, i=0;
  char err_msg[150];

  for (i = 0; i < LAND_HETEROGEN; i++) { 
    if (f[i] < 0 || c[i]  < 0){err = 1, strcpy(err_msg, "Negative fragmentation and/or fusion rate, try again...\n\n\0");}
  }
  if (grid_size < 2)
    err = 1, strcpy(err_msg, "Less than 4 sites, try again...\n\n\0");
  if (grid_size > GRID_SIZE_MAX)
    err = 1, strcpy(err_msg, "Too high number of sites, try again...\n\n\0");
  if (MAXP < delta_x1*grid_size/2+2 || MAXP < delta_x2*grid_size/2+2)
    err = 1, strcpy(err_msg, "MAXP too low to cover all ecological space, try again...\n\n\0");
  if (MINP >= -delta_x1*grid_size/2+2 || MINP >= -delta_x2*grid_size/2+2)
    err = 1, strcpy(err_msg, "MINP too high to cover all ecological space, try again...\n\n\0");
  if (n0 < 0)
    err = 1, strcpy(err_msg, "Negative initial population size, try again...\n\n\0");
  if (grid_size * grid_size * n0 > POP_SIZE_MAX)
    err = 1, strcpy(err_msg, "Too high initial population size, try again...\n\n\0");
  if (K0 < 0)
    err = 1, strcpy(err_msg, "Negative carrying capacity, try again...\n\n\0");
  for (i = 0; i < ECOL_HETEROGEN; i++) { 
    if (mdsigma_k2[i] > 0) {err = 1, strcpy(err_msg, "Negative std deviation for carrying capacity, try again...\n\n\0");}
    if (mdsigma_c2[i] > 0) {err = 1, strcpy(err_msg, "Negative std deviation for kernel competition, try again...\n\n\0");}
  }
  if (r < 0)
    err = 1, strcpy(err_msg, "Negative birth rate, try again...\n\n\0");
  if (ac < 1)
    err = 1, strcpy(err_msg, "Number of mating trial less than 1, try again...\n\n\0");
  if (mu_x1 < 0 || mu_x1 > 1 || mu_x2 < 0 || mu_x2 > 1 || mu_a < 0 || mu_a > 1|| mu_n < 0 || mu_n > 1)
    err = 1, strcpy(err_msg, "One (or more) mutation rate outside (0,1), try again...\n\n\0");
  if (L_x1 < 1 || L_x2 < 1 || L_a < 1)
    err = 1, strcpy(err_msg, "Number of locus in one or more trait less than 1, try again...\n\n\0");
  if (sigma_mu_x1 < 0 || sigma_mu_x2 < 0 || sigma_mu_a < 0)
    err = 1, strcpy(err_msg, "One (or more) negative std deviation for mutation size, try again...\n\n\0");
  if (pc < 0 || pc > 0.5)
    err = 1, strcpy(err_msg, "Crossing over probability outside (0,0.5), try again...\n\n\0");
  if (t_max < 0)
    err = 1, strcpy(err_msg, "Negative maximal duration of simulations, try again...\n\n\0");
  if (n_run < 0)
    err = 1, strcpy(err_msg, "Negative number of simulation replicates, try again...\n\n\0");
  if (save_species < 0 || save_species > t_max)
    err = 1, strcpy(err_msg, "Negative or higher than t_max time step between each state of species saved, try again...\n\n\0");
  if (amt < 0 || amt > 1)
    err = 1, strcpy(err_msg, "Threshold of reproductive isolation due to assortative mating amt outside (0,1), try again...\n\n\0");
  if (coef <= 0)
    err = 1, strcpy(err_msg, "Coef in the assortative mating function not strictly positive, try again...\n\n\0");
  if (m < 0 || m > 1)
    err = 1, strcpy(err_msg, "Probability of migration m outside (0,1), try again...\n\n\0");
  if (compm <= 0)
    err = 1, strcpy(err_msg, "Maximum competition strength equal or below zero, try again...\n\n\0");  
  if (crash < 0)
    err = 1, strcpy(err_msg, "Negative rate of local community extinction, try again...\n\n\0");
  if (git <= 0)
    err = 1, strcpy(err_msg, "Threshold reproductive isolation due to genetic incompatibilities git not strictly positive, try again...\n\n\0");
  if (SEVERALLOCI == 0 && (L[0] != 1 || L[1] != 1 || L[2] != 1)){
    printf("Error, SEVERALLOCI and values of Ls are not consistent\nChange Ls or SEVERALLOCI (in the latter case, recompile)\n");
    exit(0);
  }
  if (SEVERALLOCI==1 && L[0] == 1 && L[1] == 1 && L[2] == 1) {
    printf("All Ls=1. Set SEVERALLOCI=0 (and recompile), you will save computation time\n");
    exit(0);
  }
 
  // if error(s), print an error message and abort simulation
  if (err) {
    printf("\n-------\n!ERROR!\n-------\nAre you so stupid?!\n");
    printf("%s", err_msg);
    exit(1);
  }
  else { // without error: print values on screen 		
    printf("\nBegining simulation [%s] with parameters:\n", sim_name);
    for (i = 0; i < LAND_HETEROGEN; i++) { 
      printf("f[%u].......%-10gc[%u].....%-10g\n", i, f[i], i, c[i]);
    }
    printf("grid_size..........%-10un0.........%-10u\n", grid_size, n0);
    printf("delta_x1.........%-10gdelta_x2.........%10gK0.........%-10g\n", delta_x1, delta_x2, K0);
    for (i = 0; i < ECOL_HETEROGEN; i++) { 
      printf("mdsigma_k2[%u]......%-10gmdsigma_c2[%u]........%-10g\n",
      i, mdsigma_k2[i], i, mdsigma_c2[i]);
    }
    printf("r...........%-10gac..........%-10u\n", r, ac);
    printf("mu_x1.......%-10gsigma_mu_x1.%-10gL_x1........%-10u\n",
	   mu_x1, sigma_mu_x1, L_x1);
    printf("mu_x2.......%-10gsigma_mu_x2.%-10gL_x2........%-10u\n",
	   mu_x2, sigma_mu_x2, L_x2);
    printf("mu_a........%-10gsigma_mu_a..%-10gL_a.........%-10u\n",
	   mu_a, sigma_mu_a, L_a);
    printf("pc..........%-10gt_max.......%-10gn_run.......%-10ucrash.......%-10g\n",
	   pc, t_max, n_run, crash);
    printf("m..........%-10gcompm...%-10gsave_species...%-10g\n",
	   m, compm, save_species);
    printf("coef........%-10gamt......%-10gmu_n.......%-10ggit.......%-10u\n",
	   coef, amt, mu_n, git);

    // save simulation parameters on disk
    if (!(argc < 2)) { // save them only if it is not a test-simulation
      FILE *term;      // ie if the simulation has a specific name
      term = popen("/bin/bash", "w");
      fprintf(term, "cp %s results/%s_param\n",
	      param_file_name, sim_name);
      fflush(term);
      pclose(term);
    }
  }

} // end of function

//--//--//--//--//--//--//--//--//--//--//--//--//--//--//--//--//--//--//
//--//--//--//--//--//--//--//--//--//--//--//--//--//--//--//--//--//--//
//--//--//--//--//--//--//--//--//--//--//--//--//--//--//--//--//--//--//
