# Supplementary material for: Clade diversification dynamics and the biotic and abiotic controls of speciation and extinction rates
Source: Nat Commun. 2018 Aug 1;9:3013. doi: 10.1038/s41467-018-05419-7 (PMC6070539; doi:10.1038/s41467-018-05419-7)
Supplement: Supplementary file 4 — Supplementary Data 1 [file 41467_2018_5419_MOESM4_ESM.zip › simul/build_phylogenies.r]

library(ape)
library(apTreeshape)

nbsim <- 50 ## number of simulation replicates
simulname <- "simulname" ## name of the simulation

NiniRad <- 9 ## number of species at which we consider that the initial radiation is finished

times <- read.table(paste0(simulname, ".times.txt"))$V1 ## list of times at which we have the species
times_tout <- times
nbsp <- read.table(paste0(simulname, ".spc_time.txt")) ## nbsp[i,j] = number of species at time step i, simulation replicate j
nlnbsp <- nrow(nbsp)

setwd("results/")

for (isim in 0:(nbsim-1)) {

    ## compute the first time when the number of species becomes higher than NiniRad
    ntfinS1 <- 1
    while (nbsp[ntfinS1,isim+1] < NiniRad) ntfinS1 <- ntfinS1 + 1
    ntfinS1 <- ntfinS1 + 1
    tfinS1 <- times_tout[ntfinS1]
    
    ## estimation of the time at which phase 2 ends
    Nlasttimes <- nbsp[(nlnbsp-50):nlnbsp,isim+1]
    MinDivStat <- min(Nlasttimes)
    ntfinS2 <- ntfinS1
    while (nbsp[ntfinS2,isim+1] < MinDivStat) ntfinS2 <- ntfinS2 + 1
    ntfinS2 <- ntfinS2 + 1
    tfinS2 <- times_tout[ntfinS2]

    ## time at which phase 3 ends
    ntfinS3 <- length(times)
    tfinS3 <- times_tout[ntfinS3]
   
    living_spc_tout = read.table(paste(simulname, ".",isim,"_living_spc", sep=""))
    living_spc_tout[,1] = round(living_spc_tout[,1])
    phylo = read.table(paste(simulname, ".",isim,"_phylo", sep=""))
    phylo[,3:4] = round(phylo[,3:4])

    ## consider diversification until the end of stage 1
    times <- times_tout[which(times_tout<=tfinS1)]
    living_spc_finS1 <- living_spc_tout[which(living_spc_tout[,1]<=tfinS1),]

    for (t in 1:ntfinS1) {

        ## memorize phylogeny and living species at times[t]
        phylo <- read.table(paste(simulname, ".",isim,"_phylo", sep=""))
        if (t != length(times)) {
            ## species born at the considered time
            if (length(which(phylo[,3]>times[t]))>0) {
                phylo = phylo[-which(phylo[,3]>times[t]),]                
            }
            phylo[which(phylo[,4]>times[t]),4] = times[t] 
        }  
        living_spc=living_spc_finS1
        ## id of species living now
        living_spc = living_spc[which(living_spc[,1]==times[t]),2]

        ## extract tree at times[t]
        table_i <- read.table(paste(simulname, ".",isim,"_phylo", sep="")) 
        if (t != length(times)) {
            if (length(which(table_i[,3]>times[t]))>0) {
                table_i = table_i[-which(table_i[,3]>times[t]),]
            }
            table_i[which(table_i[,4]>times[t]),4] = times[t]
       } 
        
        ## extract data table to build the full phylogeny
        table <- table_i
        
        ## extract data table to build the phylogeny of only extant species  
        table2 = table_i[which(table_i[,4]==times[t]),]
        to_remove=NULL
        for (i in 1:nrow(table2)) {
            if (length(which(living_spc==table2[i,1]))==0) {to_remove=c(to_remove, i)}
        }
        if (!is.null(to_remove)) {table2 = table2[-to_remove,]}
     
        if (nrow(table)>2 && nrow(table2)>2) {
          ## find phylogeny of only extant species      
            
            table2 <- cbind(table2[,1],table2)  
            table2 <- as.data.frame(table2)
            table2[,1] <- as.character(table2[,1])
            names(table2)=c("lineage","ancestor_of_lineage","mother","birth_time","death_time")          
            subtrees = NULL
            while (nrow(table2) > 1){ 
                daughter_line = which(table2[,4]==max(table2[,4]))
                if (length(daughter_line)>1) {
                    for (j in 1:length(daughter_line)){
                        for (k in 2:length(daughter_line)){    
                            if (table2[daughter_line[j],2] == table2[daughter_line[k],3] && j != k) {
                                table2[daughter_line[k],3] = table2[daughter_line[j],3]
                            }        
                        }
                    }    
                    daughter_line = daughter_line[1]
                }  
                mother = table2[daughter_line,3]
                if (length(which(table2[which(table2[,3]==mother),4]==max(table2[which(table2[,3]==mother),4])))==1) { ## coalescence with only 1 other species at this time (extant or now extinct)
                    if (length(which(table2[,2]==mother))==1) { ## if the mother is an extant species or the ancestral species of a extant group of species, make the coalescence
                        mother_line = which(table2[,2]==mother)
                        table2[mother_line,1]= paste("(",table2[daughter_line,1],":",as.character(table2[daughter_line,5]-table2[daughter_line,4]),",",table2[mother_line,1],":",as.character(table2[mother_line,5]-table2[daughter_line,4]),")",sep="")
                        table2[mother_line,5]= table2[daughter_line,4]      
                        table2 <- table2[-daughter_line,]
                    }
                    else {                                      ## if the mother species and its descents are extinct, replace the mother species by its own ancestor 
                        table2[daughter_line,3] <- phylo[which(phylo[,1]==mother),2]
                        table2[daughter_line,4] <- phylo[which(phylo[,1]==mother),3]
                        table2[daughter_line,2] <- mother
                    }
                }
                else { ## multiple coalescence (multiple species descending from same ancestor) in the same time
                    mother_line = which(table2[,3]==table2[daughter_line,3])[-which(which(table2[,3]==table2[daughter_line,3])==daughter_line)]
                    if (length(mother_line)>1) {mother_line = mother_line[which(table2[mother_line,4]==max(table2[mother_line,4]))][1]}     
                    table2[mother_line,1] = paste("(",table2[daughter_line,1],":",as.character(table2[daughter_line,5]-table2[daughter_line,4]),",",table2[mother_line,1],":",as.character(table2[mother_line,5]-table2[daughter_line,4]),")",sep="")
                    table2[mother_line,5] = table2[mother_line,4]         
                    table2 <- table2[-daughter_line,]
                } 
            }    
            table2[1,1] = paste(table2[1,1],";",sep="")
            TREE2 = table2[1,1]
            tree2=NULL 
            tree2 <- read.tree(text=TREE2)                     

            ## For last time step of a given phase, plot and save tree
            if (t == ntfinS1-1) {
                write.nexus(tree2, file = paste(simulname, ".",isim,"_final_tree_extant_species_stage1.nex",sep=""), translate = TRUE)
                pdf(paste(simulname, ".",isim,"_final_phylogeny_stage1.pdf",sep=""), width=6, height=5, family='Times', pointsize=12) 
                par(mar=c(1, 1, 3, 1))                
                plot(tree2,show.tip.label=F, main="Tree of extant species (end of stage 1)")
                dev.off()           
            }
        }
    }


    ## consider diversification until the end of stage 2
    times <- times_tout[which(times_tout<=tfinS2)]
    living_spc_finS2 <- living_spc_tout[which(living_spc_tout[,1]<=tfinS2),]
    for (t in 1:ntfinS2) {
        phylo <- read.table(paste(simulname, ".",isim,"_phylo", sep=""))
        if (t != length(times)) {
            if (length(which(phylo[,3]>times[t]))>0) {
                phylo = phylo[-which(phylo[,3]>times[t]),]                
            }
            phylo[which(phylo[,4]>times[t]),4] = times[t] 
        }  
        living_spc=living_spc_finS2
        living_spc = living_spc[which(living_spc[,1]==times[t]),2]
        table_i <- read.table(paste(simulname,".",isim,"_phylo", sep="")) 
        if (t != length(times)) {
            if (length(which(table_i[,3]>times[t]))>0) {
                table_i = table_i[-which(table_i[,3]>times[t]),]
            }
            table_i[which(table_i[,4]>times[t]),4] = times[t]
        }         
        table <- table_i
        table2 = table_i[which(table_i[,4]==times[t]),]
        to_remove=NULL
        for (i in 1:nrow(table2)) {
            if (length(which(living_spc==table2[i,1]))==0) {to_remove=c(to_remove, i)}
        }
        if (!is.null(to_remove)) {table2 = table2[-to_remove,]}        
        if (nrow(table)>2 && nrow(table2)>2) {
            table2 <- cbind(table2[,1],table2)  
            table2 <- as.data.frame(table2)
            table2[,1] <- as.character(table2[,1])
            names(table2)=c("lineage","ancestor_of_lineage","mother","birth_time","death_time")          
            subtrees = NULL
            while (nrow(table2) > 1){ 
                daughter_line = which(table2[,4]==max(table2[,4]))
                if (length(daughter_line)>1) {
                    for (j in 1:length(daughter_line)){
                        for (k in 2:length(daughter_line)){    
                            if (table2[daughter_line[j],2] == table2[daughter_line[k],3] && j != k) {
                                table2[daughter_line[k],3] = table2[daughter_line[j],3]
                            }        
                        }
                    }    
                    daughter_line = daughter_line[1]
                }  
                mother = table2[daughter_line,3]
                if (length(which(table2[which(table2[,3]==mother),4]==max(table2[which(table2[,3]==mother),4])))==1) { 
                    if (length(which(table2[,2]==mother))==1) { 
                        mother_line = which(table2[,2]==mother)
                        table2[mother_line,1]= paste("(",table2[daughter_line,1],":",as.character(table2[daughter_line,5]-table2[daughter_line,4]),",",table2[mother_line,1],":",as.character(table2[mother_line,5]-table2[daughter_line,4]),")",sep="")
                        table2[mother_line,5]= table2[daughter_line,4]      
                        table2 <- table2[-daughter_line,]
                    }
                    else {
                        table2[daughter_line,3] <- phylo[which(phylo[,1]==mother),2]
                        table2[daughter_line,4] <- phylo[which(phylo[,1]==mother),3]
                        table2[daughter_line,2] <- mother
                    }
                }
                else {
                    mother_line = which(table2[,3]==table2[daughter_line,3])[-which(which(table2[,3]==table2[daughter_line,3])==daughter_line)]
                    if (length(mother_line)>1) {mother_line = mother_line[which(table2[mother_line,4]==max(table2[mother_line,4]))][1]}     
                    table2[mother_line,1] = paste("(",table2[daughter_line,1],":",as.character(table2[daughter_line,5]-table2[daughter_line,4]),",",table2[mother_line,1],":",as.character(table2[mother_line,5]-table2[daughter_line,4]),")",sep="")
                    table2[mother_line,5] = table2[mother_line,4]         
                    table2 <- table2[-daughter_line,]
                } 
            }    
            table2[1,1] = paste(table2[1,1],";",sep="")
            TREE2 = table2[1,1]
            tree2=NULL 
            tree2 <- read.tree(text=TREE2)                     
            if (t == ntfinS2-1) {
                write.nexus(tree2, file = paste(simulname, ".",isim,"_final_tree_extant_species_stage2.nex",sep=""), translate = TRUE)
                pdf(paste(simulname, ".",isim,"_final_phylogeny_stage2.pdf",sep=""), width=6, height=5, family='Times', pointsize=12) 
                par(mar=c(1, 1, 3, 1))                
                plot(tree2,show.tip.label=F, main="Tree of extant species (end of stage 2)")
                dev.off()           
            }
         
        }
    }

    ## consider diversification until the end of stage 3
    times <- times_tout
    living_spc_finS3 <- living_spc_tout
    for (t in 1:ntfinS3) {
        phylo <- read.table(paste(simulname, ".",isim,"_phylo", sep=""))
        if (t != length(times)) {
            if (length(which(phylo[,3]>times[t]))>0) {
                phylo = phylo[-which(phylo[,3]>times[t]),]                
            }
            phylo[which(phylo[,4]>times[t]),4] = times[t] 
        }  
        living_spc=living_spc_finS3
        living_spc = living_spc[which(living_spc[,1]==times[t]),2]
        table_i <- read.table(paste(simulname,".",isim,"_phylo", sep="")) 
        if (t != length(times)) {
            if (length(which(table_i[,3]>times[t]))>0) {
                table_i = table_i[-which(table_i[,3]>times[t]),]
            }
            table_i[which(table_i[,4]>times[t]),4] = times[t]
        }         
        table <- table_i
        table2 = table_i[which(table_i[,4]==times[t]),]
        to_remove=NULL
        for (i in 1:nrow(table2)) {
            if (length(which(living_spc==table2[i,1]))==0) {to_remove=c(to_remove, i)}
        }
        if (!is.null(to_remove)) {table2 = table2[-to_remove,]}        
        if (nrow(table)>2 && nrow(table2)>2) {
            table2 <- cbind(table2[,1],table2)  
            table2 <- as.data.frame(table2)
            table2[,1] <- as.character(table2[,1])
            names(table2)=c("lineage","ancestor_of_lineage","mother","birth_time","death_time")          
            subtrees = NULL
            while (nrow(table2) > 1){ 
                daughter_line = which(table2[,4]==max(table2[,4]))
                if (length(daughter_line)>1) {
                    for (j in 1:length(daughter_line)){
                        for (k in 2:length(daughter_line)){    
                            if (table2[daughter_line[j],2] == table2[daughter_line[k],3] && j != k) {
                                table2[daughter_line[k],3] = table2[daughter_line[j],3]
                            }        
                        }
                    }    
                    daughter_line = daughter_line[1]
                }  
                mother = table2[daughter_line,3]
                if (length(which(table2[which(table2[,3]==mother),4]==max(table2[which(table2[,3]==mother),4])))==1) { 
                    if (length(which(table2[,2]==mother))==1) { 
                        mother_line = which(table2[,2]==mother)
                        table2[mother_line,1]= paste("(",table2[daughter_line,1],":",as.character(table2[daughter_line,5]-table2[daughter_line,4]),",",table2[mother_line,1],":",as.character(table2[mother_line,5]-table2[daughter_line,4]),")",sep="")
                        table2[mother_line,5]= table2[daughter_line,4]      
                        table2 <- table2[-daughter_line,]
                    }
                    else {
                        table2[daughter_line,3] <- phylo[which(phylo[,1]==mother),2]
                        table2[daughter_line,4] <- phylo[which(phylo[,1]==mother),3]
                        table2[daughter_line,2] <- mother
                    }
                }
                else {
                    mother_line = which(table2[,3]==table2[daughter_line,3])[-which(which(table2[,3]==table2[daughter_line,3])==daughter_line)]
                    if (length(mother_line)>1) {mother_line = mother_line[which(table2[mother_line,4]==max(table2[mother_line,4]))][1]}     
                    table2[mother_line,1] = paste("(",table2[daughter_line,1],":",as.character(table2[daughter_line,5]-table2[daughter_line,4]),",",table2[mother_line,1],":",as.character(table2[mother_line,5]-table2[daughter_line,4]),")",sep="")
                    table2[mother_line,5] = table2[mother_line,4]         
                    table2 <- table2[-daughter_line,]
                } 
            }    
            table2[1,1] = paste(table2[1,1],";",sep="")
            TREE2 = table2[1,1]
            tree2=NULL 
            tree2 <- read.tree(text=TREE2)                     
            if (t == ntfinS3-1) {
                write.nexus(tree2, file = paste(simulname, ".",isim,"_final_tree_extant_species_stage3.nex",sep=""), translate = TRUE)
                pdf(paste(simulname, ".",isim,"_final_phylogeny_stage3.pdf",sep=""), width=6, height=5, family='Times', pointsize=12) 
                par(mar=c(1, 1, 3, 1))                
                plot(tree2,show.tip.label=F, main="Tree of extant species (end of stage 3)")
                dev.off()           
            }
         
        }
    }

}
