# Supplementary material for: Clade diversification dynamics and the biotic and abiotic controls of speciation and extinction rates
Source: Nat Commun. 2018 Aug 1;9:3013. doi: 10.1038/s41467-018-05419-7 (PMC6070539; doi:10.1038/s41467-018-05419-7)
Supplement: Supplementary file 4 — Supplementary Data 1 [file 41467_2018_5419_MOESM4_ESM.zip › simul/pg.c]

// command line to compile the code:
// gcc -Wall -o simul.out pg.c -O2 -lm -lgsl -lgslcblas

// command line to run it:
// ./simul.out simulname

// ---------------------------------------------------------------------
// INCLUDE LIBRARIES ///////////////////////////////////////////////////
// ---------------------------------------------------------------------

#include <stdio.h>
#include <stdlib.h>
#include <math.h>
#include <time.h>
#include <string.h>
#include <gsl/gsl_rng.h>
#include <gsl/gsl_randist.h>
#include <gsl/gsl_sf_gamma.h>

// ---------------------------------------------------------------------
// DEFINE CONSTANTS ////////////////////////////////////////////////////
// ---------------------------------------------------------------------

#define PARAM_NUMBER 40
#define POP_SIZE_MAX 20000
#define GRID_SIZE_MAX 5
#define TRAIT_NB 3
#define SPECIES_GROUP_SIZE_MAX 200
#define CLUSTER_GROUP_SIZE_MAX 500
#define MINP -5			// minimum value of ecological traits (x1, x2)
#define MAXP 5			// maximum value of ecological traits (x1, x2)
#define DE 0.01		    // interval to approximate the competition function
#define SEVERALLOCI 1 		// 0 if all traits are coded by only one locus, and 1 otherwise
#define MUT_NB 250		// maximum number of mutations since the ancestral genome (must be <255, or change type of mut_nb)
#define MUT_NB_CLUST 500    	// maximum number of mutations shared by all individuals within a phenotypic cluster (population)
#define GENET_INCOMP 1		// 0 if no genetic incompatibilities generating long-term isolation, and 1 otherwise
#define LAND_HETEROGEN 1 	// 1 if no heterogeneity in landscape dynamics, and number of different values otherwise (max = 3)	
#define ECOL_HETEROGEN 1  	// 1 if no heterogeneity in competition intensity, and number of different values otherwise (max = 3)	

// ---------------------------------------------------------------------
// DEFINE GLOBAL VARIABLES /////////////////////////////////////////////
// ---------------------------------------------------------------------

unsigned long int NNM=1;	// index of the next neutral mutation

// ---------------------------------------------------------------------
// DEFINE STRUCTURES ///////////////////////////////////////////////////
// ---------------------------------------------------------------------

// contain all individual properties
struct individual {
  double ***g; 	 	// g[i][j][k] = 0/1. i=trait (x1,x2,a)
                                       //  j=locus
                                       //  k=maternal/paternal allele
  double t[TRAIT_NB];	// phenotype trait (x1,x2,a)
  unsigned int sex;   	// sex (0=female; 1=male)
  unsigned int patch; 	// patch
  double d;           	// individual death rate
  double drK;         	// term r/K of individual death rate
  unsigned long int mut[MUT_NB]; 	// index of all neutral mutations since the ancestral genome
  unsigned short mut_nb; 		// number of neutral mutations since the ancestral genome (max=MUT_NB<256!)
  int clust; 		// index of cluster in which this individual is

};

// contain all individual and population properties
struct population {
  // one (large) table that contains all individual
  // to avoid rescaling the table at each event, it's large, but
  // simulations could fail if the maximal population size is
  // exceeded.
  // idem for the number of lakes
  struct individual indiv[POP_SIZE_MAX];     // individuals properties
  unsigned int size;                         // total population size
  double r;                                  // population birth rate
  double d;                                  // population death rate
};

// contain the landscape structure
struct landscape {
  // large vectors as previously
  unsigned int bs[2 * (GRID_SIZE_MAX) * (GRID_SIZE_MAX - 1)];	// border state: 1=exists, 0=dont;
  double bs_f[2 * (GRID_SIZE_MAX) * (GRID_SIZE_MAX - 1)];  	// rate of border appearance
  double bs_c[2 * (GRID_SIZE_MAX) * (GRID_SIZE_MAX - 1)];  	// rate of border collapse
  int ht[GRID_SIZE_MAX*GRID_SIZE_MAX];   	// habitat type of satellite
				         	// lakes (0=R, 1=E, 2=A, 3=B, 4=P)
  double ht_mdsigma_c2[GRID_SIZE_MAX*GRID_SIZE_MAX];   	// habitat type of sites: competition parameter	(-2*sigC[habitat]*sigC[habitat])
  double ht_mdsigma_k2[GRID_SIZE_MAX*GRID_SIZE_MAX];   	// habitat type of sites: resource distribution parameter (-2*sigK[habitat]*sigK[habitat])
  double x1[GRID_SIZE_MAX*GRID_SIZE_MAX];	// x1 coordinate of the ecological optimum in each habitat type
  double x2[GRID_SIZE_MAX*GRID_SIZE_MAX];	// x2 coordinate of the ecological optimum in each habitat type
  unsigned int sp[GRID_SIZE_MAX*GRID_SIZE_MAX]; // "superpatch" number in which patch i is
  unsigned int nb_patch_in_sp[GRID_SIZE_MAX*GRID_SIZE_MAX]; // number of patches in each superpatch
  unsigned int vect_patch_in_sp[GRID_SIZE_MAX*GRID_SIZE_MAX][GRID_SIZE_MAX*GRID_SIZE_MAX]; // patch numbers included into each superpatch
  unsigned int nsp;                      	// number of superpatch
  unsigned int neb;                      	// number of existing borders
  unsigned int nub;                      	// number of unexisting borders
  double f;                              	// total rate of border appearance
  double c;                              	// total rate of border collapse
};

// duration expressed in
struct duration {
  unsigned int d; // days
  unsigned int h; // hours
  unsigned int m; // minutes
  unsigned int s; // seconds
};

// individual species properties
struct species{
  int num;	// species number
  double birth; 	// birth time
  double death;		// death time
  int mother;	// number of its mother species
  double x1; 	// mean x1 coordinate
  double x2;	// mean x2 coordinate
  double a;     // mean choosiness trait a
  double nb_ind;  // number of individuals
};

// group of all living/non_living species
struct species_group{
  struct species spc[SPECIES_GROUP_SIZE_MAX];
  unsigned int size;		// number of species in the group
};

// individual cluster properties
struct cluster{
  double x1;			// mean x1 coordinate
  double x2;			// mean x2 coordinate
  double a;			// mean choosiness trait a
  int spec;			// species index
  double nb_ind;		// number of individuals
  unsigned long int mut[MUT_NB_CLUST]; 	// index of neutral mutations carried by individuals within the cluster
  double mutCopy[MUT_NB_CLUST]; 	// percentage of individuals within the cluster that have these mutations 
  unsigned short mut_nb; 		 	// total umber of neutral mutations within the cluster
};

// group of all clusters
struct cluster_group{
  struct cluster clust[CLUSTER_GROUP_SIZE_MAX];
  unsigned int size;		// number of clusters
};

// ---------------------------------------------------------------------
// INCLUDE FUNCTIONS ///////////////////////////////////////////////////
// ---------------------------------------------------------------------

#include "parameters.c"
#include "other.c"
#include "plot.c"
#include "update.c"
#include "initialization.c"
#include "events.c"
#include "print.c"

// ---------------------------------------------------------------------
// MAIN FUNCTION ///////////////////////////////////////////////////////
// ---------------------------------------------------------------------

int main(int argc, char *argv[]) {

  double cpuinitime = (double) clock();

  //--------------------------------------------------------------------
  // GET THE NAME OF SIMULATION AND OF PARAMETER FILE //////////////////
  //--------------------------------------------------------------------

  // If there is a simulation name, results will be saved, else not.

  char sim_name[100];        // name of the simulation
  char param_file_name[110]; // name of the parameter file

  // read the parameter file corresponding to the name of the simulation
  if (argc < 2) { // if there is no specific name for the simulation
    strcpy(sim_name, "NO_NAME");
    strcpy(param_file_name, "param"); // then read file named 'param'
  }
  else {
    strcpy(sim_name, argv[1]);
    strcpy(param_file_name, "param_");
    strcat(param_file_name, sim_name);
  }

  //--------------------------------------------------------------------
  // READ, CHECK AND PRINT PARAMETERS VALUE ////////////////////////////
  //--------------------------------------------------------------------

  // read the parameters file
  double param[PARAM_NUMBER];
  read_param(param_file_name, PARAM_NUMBER, param);

  // give understandable names to variables (and cast them is necessary)
  //HETEROG!!! (all param[] below)
  unsigned int i=0;
  double f[LAND_HETEROGEN], c[LAND_HETEROGEN];
  for (i = 0; i < LAND_HETEROGEN; i++) {f[i] = param[i];}
  for (i = 0; i < LAND_HETEROGEN; i++) {c[i] = param[3+i];}
  const unsigned int grid_size = (unsigned int) param[6];
  const unsigned int n0 = (unsigned int) param[7];
  const double delta_x1 = param[8];
  const double delta_x2 = param[9];
  const double K0 = param[10];
  double mdsigma_k2[ECOL_HETEROGEN], mdsigma_c2[ECOL_HETEROGEN];
  for (i = 0; i < ECOL_HETEROGEN; i++) {mdsigma_k2[i] = -2.0 * param[11+i] * param[11+i];}
  for (i = 0; i < ECOL_HETEROGEN; i++) {mdsigma_c2[i] = -2.0 * param[14+i] * param[14+i];}
  const double r = param[17];
  const unsigned int ac = (unsigned int) param[18];
  const double mu_x1 = param[19];
  const double mu_x2 = param[20];
  const double mu_a = param[21];
  const double sigma_mu_x1 = param[22];
  const double sigma_mu_x2 = param[23];
  const double sigma_mu_a = param[24];
  const unsigned int L_x1 = (unsigned int) param[25];
  const unsigned int L_x2 = (unsigned int) param[26];
  const unsigned int L_a = (unsigned int) param[27];
  const double pc = param[28];
  const double coef = param[29];
  const double coef2 = coef*coef;
  const double t_max = param[30];
  long unsigned int rng_seed = (long unsigned int) param[31];
  unsigned int n_run = (unsigned int) param[32];
  // If the simulation has no specific name, it is considered as a
  // test-simulation and thus only one run is allowed since each run
  // overwrite the previous one. If a seed is specified, only one run is
  // done since others would have be identical.
  if ((argc < 2 || rng_seed != 0) && n_run != 0)
    n_run = 1;
  const double save_species = param[33];
  const double amt = param[34];
  const double m = param[35];
  const double compm = param[36];
  const double crash = param[37];
  const double mu_n = param[38];
  const unsigned int git = param[39];

  // sort some parameters in vectors
  double mu[TRAIT_NB]= {mu_x1, mu_x2, mu_a};
  unsigned int L[TRAIT_NB] = {L_x1, L_x2, L_a};
  double sigma_mu[TRAIT_NB] = {sigma_mu_x1, sigma_mu_x2, sigma_mu_a};
  // std dev of mut. in offspring
  double sigma_mu_offspring[TRAIT_NB] = {sqrt(2.0 * L[0]) * sigma_mu_x1, sqrt(2.0 * L[1]) * sigma_mu_x2, sqrt(2.0 * L[2]) * sigma_mu_a};

  // check for obvious errors in parameters value, print values
  check_param(sim_name, argc, param_file_name, f, c, grid_size, n0,		
	      delta_x1, delta_x2, K0, mdsigma_k2, r, mdsigma_c2, ac, mu_x1, mu_x2,
	      mu_a, sigma_mu_x1, sigma_mu_x2, sigma_mu_a,
	      L_x1, L_x2, L_a, pc, t_max, n_run, save_species, amt, coef, L, m, compm, crash, mu_n, git);

  // built an approximation of the exponential function exp(-Delta/(2*sigma_c^2))
  // where Delta is ||zi-zj||^2.
  // Delta is the only variable when we call the function, it varies between 0 and +Inf
  // This idea is to restrict the interval [0,+Inf] to [0,MAXPD] with MAXPD (maximum phenotypic distance)
  // large enough such that we never observe Delta > MAXPD.
  // MAXPD = square of max phenotypic distance abs(x1-x2) and abs(y1-y2) = (MAXP-MINP)^2+(MAXP-MINP)^2.
  // CAUTION : If MAXPD is too small, there will be a memory error, but no warning !
  // The program duration does not depend on how large is MAXPD, so be generous.
  // Next, we discretize exp(-Delta/(2*sigma_c^2)) for Delta between 0 and MAXPD
  // by step DE. The program duration does not depend on how small is DE, and the
  // smaller DE, the more accurate is the approximation, so again, be generous.
  unsigned int nDE = (unsigned int) round((2*(MAXP-MINP)*(MAXP-MINP))/DE);
  double **expapp = malloc(nDE * sizeof(double *));
  if (expapp == NULL) {
     fprintf(stderr,"Unable to allocate memory to expapp");
     exit(1);}
  unsigned int iD;
  for(iD = 0; iD < nDE; iD++) {
    expapp[iD] = calloc(ECOL_HETEROGEN, sizeof(double));
    if (expapp[iD] == NULL) {
      fprintf(stderr,"Unable to allocate memory to expapp");
      exit(1);}
  }
  double Delta = 0.0;
  for (iD = 0; iD < nDE ; iD++) {
    for (i = 0; i < ECOL_HETEROGEN; i++) {
      expapp[iD][i] = exp(Delta / mdsigma_c2[i]);
    }
    Delta += DE;
  }

  //--------------------------------------------------------------------
  // LOOP ON RUNS //////////////////////////////////////////////////////
  //--------------------------------------------------------------------

  // time when simulation starts
  unsigned int t_start;
  t_start = (unsigned) time (NULL);
  struct duration t_exec;

  // record simulations in which diversification failed
  clear_file("diversif_failed");
  unsigned int simus_diversif_failed[n_run];
  memset(simus_diversif_failed, 0, sizeof(simus_diversif_failed));

  unsigned int i_run;
  for (i_run = 0; i_run < n_run; i_run++) {

    //------------------------------------------------------------------
    // INITIALIZE SIMULATION ///////////////////////////////////////////
    //------------------------------------------------------------------

    // print that run begins
    printf("\nBegining run %d on %d of simulation [%s]\n",
	   i_run + 1, n_run, sim_name);

    #if GENET_INCOMP
      // initialize the index of the next neutral mutation (related to genetic incompatibilities)
      NNM=1;
    #endif

    // initialize the random number generator
    const gsl_rng_type *Tgsl;
    gsl_rng *rgsl;
    gsl_rng_env_setup();            // If the seed is set to 0, then
    Tgsl = gsl_rng_default;         // it is randomly chosen (equal to
    rgsl = gsl_rng_alloc (Tgsl);    // current time)
    long unsigned int rng_seed_run;
    if (rng_seed == 0)
      rng_seed_run = (unsigned) time (NULL);
    else
      rng_seed_run = rng_seed;
    gsl_rng_set (rgsl, rng_seed_run);
    printf("rng_seed: %lu\n", rng_seed_run);

    // initialization of structures
    register unsigned int k, k2, k3;
    struct landscape land;
    for (k = 0; k < GRID_SIZE_MAX*GRID_SIZE_MAX; k++){
      land.bs[k] = 0, land.bs_f[k] = 0, land.bs_c[k] = 0, land.ht[k] = -1, land.ht_mdsigma_c2[k] = 0.0, land.ht_mdsigma_k2[k] = 0.0;
      land.x1[k] = 0.0, land.x2[k] = 0.0, land.sp[k] = 0, land.nb_patch_in_sp[k] = 0;
      for (k2 = 0; k2 < GRID_SIZE_MAX*GRID_SIZE_MAX; k2++){
    	land.vect_patch_in_sp[k][k2] = 0;}
    }
    for (k = GRID_SIZE_MAX*GRID_SIZE_MAX; k < 2*GRID_SIZE_MAX*(GRID_SIZE_MAX-1); k++){land.bs[k] = 0, land.bs_f[k] = 0, land.bs_c[k] = 0;}
    land.nsp = 0, land.neb = 0, land.nub = 0, land.f = 0.0, land.c = 0.0;
    struct population pop;
    for (k = 0; k < POP_SIZE_MAX; k++) {
      init_matrix3d_double(&(pop.indiv[k].g), TRAIT_NB, L, 2);
      for (k2 = 0; k2 < TRAIT_NB; k2++) {pop.indiv[k].t[k2] = 0.0;}
      pop.indiv[k].sex = 0, pop.indiv[k].patch = 0, pop.indiv[k].d = 0.0, pop.indiv[k].drK = 0.0;
      pop.indiv[k].mut_nb = 0, pop.indiv[k].clust = -1;
      for (k2 = 0; k2 < MUT_NB; k2++) {pop.indiv[k].mut[k2] = 0;}
    }
    pop.size = 0, pop.r = 0.0, pop.d = 0.0;
    struct species_group living_spc;
    struct species_group extinct_spc;
    for (k = 0; k < SPECIES_GROUP_SIZE_MAX; k++){
      living_spc.spc[k].num = -1, living_spc.spc[k].birth = 0.0, living_spc.spc[k].death = 0.0, living_spc.spc[k].mother = -1, living_spc.spc[k].x1 = 0.0, living_spc.spc[k].x2 = 0.0, living_spc.spc[k].a = 0.0, living_spc.spc[k].nb_ind = 0.0;
      extinct_spc.spc[k].num = -1, extinct_spc.spc[k].birth = 0.0, extinct_spc.spc[k].death = 0.0, extinct_spc.spc[k].mother = -1, extinct_spc.spc[k].x1 = 0.0, extinct_spc.spc[k].x2 = 0.0, extinct_spc.spc[k].a = 0.0, extinct_spc.spc[k].nb_ind = 0.0;}
    living_spc.size = 1;
    extinct_spc.size = 0;
    struct cluster_group clusters;
    for (k = 0; k < CLUSTER_GROUP_SIZE_MAX; k++){
      clusters.clust[k].x1 = 0.0, clusters.clust[k].x2 = 0.0, clusters.clust[k].a = 0.0, clusters.clust[k].nb_ind = 0.0, clusters.clust[k].spec = -1, clusters.clust[k].mut_nb = 0;
      for (k2 = 0; k2 < MUT_NB_CLUST; k2++) {
        clusters.clust[k].mut[k2]= 0;
        clusters.clust[k].mutCopy[k2]= 0;
      }
    }
    clusters.size = 0;

    // set initial landscape properties
    initialize_landscape(rgsl, &land, grid_size, f, c, delta_x1, delta_x2, mdsigma_c2, mdsigma_k2);

    // set initial individuals/population properties
    initialize_population(rgsl, &pop, grid_size, n0, L, r, &land, K0, mdsigma_c2, sigma_mu, expapp, compm);

    // set initial phenotypic landscape, cluster and living species properties
    unsigned int nb_attributed_spc;

    initialize_species(&pop, &land, sigma_mu, &clusters, coef, amt, &living_spc, &nb_attributed_spc, grid_size);

    // initialize times
    double t = 0.0;                         // current time
    double t_save_species = save_species;   // next time saving output

    // memorize if diversification has started (diversif) and if it's close to fail (diversif_fails)
    double diversif_fails = 0.0;
    unsigned int diversif = 0;

    // clear files used to save species list and phylogeny, and files to store landscape dynamics
    clear_file("out_living_spc");
    clear_file("out_phylo");
    clear_file("out_fusion");
    clear_file("out_fragmentation");
    clear_file("out_crash");
    clear_file("out_minNbDiff");

    // save initial species
    print_living_spc_on_disk(&living_spc, &pop, t, &land, grid_size);

    // Messages on the log file
    clear_file("out_log"); // clear log file
    FILE *log_file = NULL;
    log_file = fopen("out_log", "a");
    fprintf(log_file, "Simulation [%s]\nBegining run %d on %d\n",
    	    sim_name, i_run + 1, n_run);
    fprintf(log_file, "rng_seed:\t%lu\n", rng_seed_run);
    fclose(log_file);

    //------------------------------------------------------------------
    // LOOP UNTIL END OF RUN ///////////////////////////////////////////
    //------------------------------------------------------------------

    while (t < t_max) {

      // total rate of events and time at which next event occurs
      double sumpart = pop.r + pop.d;
      double total_rate = sumpart + land.c + land.f + crash;

      // time of next event
      t += gsl_ran_exponential(rgsl, 1.0 / total_rate);

      // ---------------------------------------------------------------
      // SAVE OUTPUT ///////////////////////////////////////////////////
      // ---------------------------------------------------------------
      if (t > t_save_species) {

    	// update the phenotypic clusters and species
    	update_species(rgsl, &pop, &land, &clusters, &living_spc, &extinct_spc, sigma_mu, coef, amt, &nb_attributed_spc, t, grid_size, git, expapp, compm, mdsigma_c2);

    	// check if diversification has started, and if so, check if it has failed (only one species for 3000 generations); if so, abort simulation
    	if (diversif == 0) {
    	  if (living_spc.size > grid_size) {diversif = 1;}
    	}
    	else if (living_spc.size == 1) {
    	  diversif_fails += 0.1;
    	  printf("t=%g, diversif_fails=%g\n",t, diversif_fails);
    	  if (diversif_fails >= 3.0) {
    	    simus_diversif_failed[i_run]++;
    	    t = t_max;
    	  }
    	}

    	// save data on extant species (in 1.i_living_spc.txt), and save extinct species in the phylogeny file (1.0_phylo.txt; and empty extinct_spc)
    	print_living_spc_on_disk(&living_spc, &pop, t, &land, grid_size);
    	print_phylo_extinct_spc_on_disk(&extinct_spc);
    	t_save_species += save_species;	// next save step time

    	// check size of clusters and species lists
    	if (clusters.size >= CLUSTER_GROUP_SIZE_MAX || living_spc.size >= SPECIES_GROUP_SIZE_MAX || extinct_spc.size >= SPECIES_GROUP_SIZE_MAX) {
    	    printf("\n------\n!STOP!\n------\n");
    	    printf("Maximal number of clusters or species exceeded (t = %g)\n", t);
    	    log_file = fopen("out_log", "a");
    	    fprintf(log_file, "\nMaximal number of clusters or species exceeded:\n");
    	    fprintf(log_file, "clusters.size=%u\tliving_spc.size=%u\textinct_spc.size=%u\n", clusters.size, living_spc.size, extinct_spc.size);
    	    fprintf(log_file, "Run stopped at t = %g\n", t);
    	    fclose(log_file);
    	    exit(1);
    	}
 
    	#if GENET_INCOMP
    	  if (t >= (t_max-2*save_species)) {print_pop_on_disk(rgsl, &pop, &clusters, &land, t);}   // print information on individuals at the end of the simulations
    	#endif

      }

      // choose which event occurs according to their rate
      double u = gsl_ran_flat(rgsl, 0.0, total_rate);

      // ---------------------------------------------------------------
      // EVENT = BIRTH /////////////////////////////////////////////////
      // ---------------------------------------------------------------
      if (u < pop.r) {

    	if (pop.size == POP_SIZE_MAX) { // if the maximal population
    	                                // size already reached, abort run
    	  printf("\n------\n!STOP!\n------\n");
    	  printf("Maximal population size exceeded (t = %g)\n", t);
    	  log_file = fopen("out_log", "a");
    	  fprintf(log_file, "\nMaximal population size exceeded\n");
          fprintf(log_file, "living_spc.size=%u, clusters.size=%u, nb_attributed_spc=%u, pop.size=%u\n",living_spc.size, clusters.size, nb_attributed_spc, pop.size);
    	  for (k = 0; k < clusters.size; k++) {
    	    fprintf(log_file, "clusters[%u].spec=%d, .x1=%g, .x2=%g, .a=%g, .x1=%g\n", k, clusters.clust[k].spec,clusters.clust[k].x1,clusters.clust[k].x2,clusters.clust[k].a,clusters.clust[k].nb_ind);
    	  }
    	  fprintf(log_file, "Run stopped at t = %g\n", t);
    	  fclose(log_file);
    	  exit(1);
    	}
    	else {  // birth of an individual

    	  birth(rgsl, &pop, &land, ac, pc, mu, sigma_mu_offspring, L, r, grid_size, K0, mdsigma_k2, mdsigma_c2, coef2, expapp, m, mu_n, git, t, compm);
    	}

      }

      // ---------------------------------------------------------------
      // EVENT = DEATH /////////////////////////////////////////////////
      // ---------------------------------------------------------------
      else if (u < sumpart) {

    	if (pop.size == 2) { // if the population has only one
                             // individual, abort run
    	  printf("\n------\n!STOP!\n------\n");
    	  printf("Extinction of the population (t = %g)\n", t);
    	  log_file = fopen("out_log", "a");
    	  fprintf(log_file, "\nExtinction of the  population\n");
    	  fprintf(log_file, "Run stopped at t = %g\n", t);
    	  fclose(log_file);
    	  exit(1);
    	}
    	else {  // death of an individual

    	  death(rgsl, &pop, &land, r, L, expapp, mdsigma_c2, compm);
    	}

      }

      // ---------------------------------------------------------------
      // EVENT = FUSION ////////////////////////////////////////////////
      // ---------------------------------------------------------------
      else if (u < sumpart + land.c) {

    	fusion(rgsl, &land, grid_size, t);
      }

      // ---------------------------------------------------------------
      // EVENT = FRAGMENTATION /////////////////////////////////////////
      // ---------------------------------------------------------------
      else if (u < sumpart + land.c + land.f) {
	
    	fragmentation(rgsl, &land, grid_size, t);
      }

      // ---------------------------------------------------------------
      // EVENT = CRASH OF LOCAL POPULATION /////////////////////////////
      // ---------------------------------------------------------------
      else {
		
    	crash_comm(rgsl, &pop, &land, grid_size, r, L, expapp, t, t_max, simus_diversif_failed, i_run, mdsigma_c2, compm);
      }

    } // end of simulation loop

    //------------------------------------------------------------------
    // SAVE PHYLOGENY AND GENETICS /////////////////////////////////////
    //------------------------------------------------------------------

    print_phylo_on_disk(&living_spc, &extinct_spc, t);
    #if GENET_INCOMP
      print_pop_on_disk(rgsl, &pop, &clusters, &land, t);
    #endif

    //------------------------------------------------------------------
    // PLOT GRAPHS /////////////////////////////////////////////////////
    //------------------------------------------------------------------

    if (living_spc.size < 3) {simus_diversif_failed[i_run]++;}
    mv_files(sim_name, i_run, argc);

    //------------------------------------------------------------------
    // FREE ALLOCATED MEMORY ///////////////////////////////////////////
    //------------------------------------------------------------------

    for (k = 0; k < POP_SIZE_MAX; k++) {
      for (k2 = 0; k2 < TRAIT_NB; k2++) {
    	for (k3 = 0; k3 < L[k2]; k3++)
    	  free(pop.indiv[k].g[k2][k3]);
    	free(pop.indiv[k].g[k2]);
      }
      free(pop.indiv[k].g);
    }
    gsl_rng_free(rgsl);

    //------------------------------------------------------------------
    // COMPUTE AND PRINT THE DURATION OF THE RUN ///////////////////////
    //------------------------------------------------------------------

    t_exec = time_exec(t_start, (unsigned) time (NULL));
    printf("End of run %d on %d of simulation [%s] ",
	   i_run + 1, n_run, sim_name);
    printf("after %dd %dh %dm %ds\n\n",
	     t_exec.d, t_exec.h, t_exec.m, t_exec.s);

  } // end of the loop on runs

  for (i = 0; i < nDE; i++) {
    free(expapp[i]);}
  free(expapp);

  // record simulations where diversification failed
  if (n_run > 1) {
    FILE *diversif_failed_file = NULL;
    diversif_failed_file = fopen("diversif_failed", "w");
    for (i_run = 0; i_run < n_run; i_run++) {
      fprintf(diversif_failed_file, "%u\t", simus_diversif_failed[i_run]);
    }
    fprintf(diversif_failed_file, "\n");
    fclose(diversif_failed_file);
  }

  //------------------------------------------------------------------
  // PRINT TOTAL DURATION ////////////////////////////////////////////
  //------------------------------------------------------------------

  t_exec = time_exec(t_start, (unsigned) time (NULL));
  printf("\nEnd of simulation [%s] ", sim_name);
  printf("after %dd %dh %dm %ds\n\n",
	 t_exec.d, t_exec.h, t_exec.m, t_exec.s);

  printf("CPU time: %.3lf secondes\n", ((double) clock() - cpuinitime) / (double) CLOCKS_PER_SEC);

  // return of main function
  return 0;

} // end of main function
