# Supplementary material for: Clade diversification dynamics and the biotic and abiotic controls of speciation and extinction rates
Source: Nat Commun. 2018 Aug 1;9:3013. doi: 10.1038/s41467-018-05419-7 (PMC6070539; doi:10.1038/s41467-018-05419-7)
Supplement: Supplementary file 4 — Supplementary Data 1 [file 41467_2018_5419_MOESM4_ESM.zip › simul/plot.c]

//--//--//--//--//--//--//--//--//--//--//--//--//--//--//--//--//--//--//
//--//--//--//--//--//--//--//--//--//--//--//--//--//--//--//--//--//--//
//--//--//--//--//--//--//--//--//--//--//--//--//--//--//--//--//--//--//
void mv_files(char sim_name[], const unsigned int i_run, int argc) {

  //////////////////////////////////////////////////////
  // THIS FUNCTION MOVES FILES THAT HAVE TO BE SAVED  //
  //////////////////////////////////////////////////////

 // move output to the results folder ---------------------------------
  // (ensure that they will not be overwriten by next runs) (only if
  if (!(argc < 2)) { // (simulation has a name)
    FILE *term2;
    term2 = popen("/bin/bash", "w");
    fprintf(term2, "for i in $( ls out_* )\n");
    fprintf(term2, "do\n");
    fprintf(term2, "mv $i ${i/out_/%s.%d_}\n", sim_name, i_run);
    fprintf(term2, "done\n");
    fprintf(term2, "mv %s* results/\n", sim_name);
    fflush(term2);
    pclose(term2);
  }

} // end of function
//--//--//--//--//--//--//--//--//--//--//--//--//--//--//--//--//--//--//
//--//--//--//--//--//--//--//--//--//--//--//--//--//--//--//--//--//--//
//--//--//--//--//--//--//--//--//--//--//--//--//--//--//--//--//--//--//


//--//--//--//--//--//--//--//--//--//--//--//--//--//--//--//--//--//--//
//--//--//--//--//--//--//--//--//--//--//--//--//--//--//--//--//--//--//
//--//--//--//--//--//--//--//--//--//--//--//--//--//--//--//--//--//--//
void plot_something(char sim_name[], const unsigned int n_run, const unsigned int *simus_diversif_failed) {

  ///////////////////////////////////////////////////////////////////////////////////////////////////
  // FUNCTION NOT USED, BUT KEPT TO PLOT GRAPHS FROM AN R SCRIPT IF NEEDED, AND MOVE THESE FILES   //
  ///////////////////////////////////////////////////////////////////////////////////////////////////

  unsigned int k;
  FILE *term, *termterm; //terminal
  term = popen("/bin/bash", "w");
  fprintf(term, "R --no-save --silent > out_tmpfile\n"); 
  fprintf(term, "sim_failed <- rep(0, %u)\n", n_run);
  for (k = 1; k <= n_run; k++) {
    fprintf(term, "sim_failed[%u] <- %u\n", k, simus_diversif_failed[k-1]);
  }
  fprintf(term, "name <- %s\n", sim_name);

  fprintf(term, "source(\"plot_something.r\")\n"); 
  fprintf(term, "q()\n");
  fflush(term);
  pclose(term);

  termterm = popen("/bin/bash", "w");
  fprintf(termterm, "rm out_tmpfile\n"); // delete file created by R
  fflush(termterm);
  pclose(termterm);

} // end of function
//--//--//--//--//--//--//--//--//--//--//--//--//--//--//--//--//--//--//
//--//--//--//--//--//--//--//--//--//--//--//--//--//--//--//--//--//--//
//--//--//--//--//--//--//--//--//--//--//--//--//--//--//--//--//--//--//
