# Supplementary material for: Clade diversification dynamics and the biotic and abiotic controls of speciation and extinction rates
Source: Nat Commun. 2018 Aug 1;9:3013. doi: 10.1038/s41467-018-05419-7 (PMC6070539; doi:10.1038/s41467-018-05419-7)
Supplement: Supplementary file 4 — Supplementary Data 1 [file 41467_2018_5419_MOESM4_ESM.zip › simul/print.c]

//--//--//--//--//--//--//--//--//--//--//--//--//--//--//--//--//--//--//
//--//--//--//--//--//--//--//--//--//--//--//--//--//--//--//--//--//--//
//--//--//--//--//--//--//--//--//--//--//--//--//--//--//--//--//--//--//
void print_time_on_screen(const unsigned int sec1, const double t_print) {

  //////////////////////////////////////////////////////////////////////
  // THIS FUNCTION PRINTS ON SCREEN AND LOG FILE THE TIME UNTIL NOW   //
  //////////////////////////////////////////////////////////////////////

  // print on screen the duration of the run until now
  struct duration t_exec = time_exec(sec1, (unsigned) time (NULL));
  printf("current time: %g... [%dd %dh %dm %ds]\n",
	 t_print, t_exec.d, t_exec.h, t_exec.m, t_exec.s);

  // print it on the log file
  FILE *log_file = NULL;
  log_file = fopen("out_log", "a");
  fprintf(log_file, "current time: %g... [%dd %dh %dm %ds]\n",
	  t_print, t_exec.d, t_exec.h, t_exec.m, t_exec.s);
  fclose(log_file);

} // end of function
//--//--//--//--//--//--//--//--//--//--//--//--//--//--//--//--//--//--//
//--//--//--//--//--//--//--//--//--//--//--//--//--//--//--//--//--//--//
//--//--//--//--//--//--//--//--//--//--//--//--//--//--//--//--//--//--//


//--//--//--//--//--//--//--//--//--//--//--//--//--//--//--//--//--//--//
//--//--//--//--//--//--//--//--//--//--//--//--//--//--//--//--//--//--//
//--//--//--//--//--//--//--//--//--//--//--//--//--//--//--//--//--//--//
void print_living_spc_on_disk(struct species_group *living_spc, struct population *pop, const double t, struct landscape *land, const unsigned int grid_size){

  /////////////////////////////////////////////////////////////////////////
  // THIS FUNCTION ADDS THE CURRENT LIVING SPECIES ON THE LIST ON DISK   //
  /////////////////////////////////////////////////////////////////////////

  register unsigned int k;
  unsigned short int mut_nb_max = (*pop).indiv[0].mut_nb;
  for (k = 1; k < (*pop).size; k++) {
    if ((*pop).indiv[k].mut_nb > mut_nb_max) {mut_nb_max = (*pop).indiv[k].mut_nb;}
  }

  FILE *out_living_spc_file = NULL;
  out_living_spc_file = fopen("out_living_spc", "a");
  for (k = 0; k < (*living_spc).size; k++){
    fprintf(out_living_spc_file, "%f\t%d\t%g\t%g\t%g\t%g\t%d\t%u\t%u\n", t, (*living_spc).spc[k].num, (*living_spc).spc[k].x1, (*living_spc).spc[k].x2, (*living_spc).spc[k].a, (*living_spc).spc[k].nb_ind, (*pop).size, (*land).nsp, mut_nb_max);
  }
  fclose(out_living_spc_file);

} // end of function
//--//--//--//--//--//--//--//--//--//--//--//--//--//--//--//--//--//--//
//--//--//--//--//--//--//--//--//--//--//--//--//--//--//--//--//--//--//
//--//--//--//--//--//--//--//--//--//--//--//--//--//--//--//--//--//--//


//--//--//--//--//--//--//--//--//--//--//--//--//--//--//--//--//--//--//
//--//--//--//--//--//--//--//--//--//--//--//--//--//--//--//--//--//--//
//--//--//--//--//--//--//--//--//--//--//--//--//--//--//--//--//--//--//
void print_phylo_extinct_spc_on_disk(struct species_group *extinct_spc){

  ///////////////////////////////////////////////////////////////////////////////////////////////////////////////
  // THIS FUNCTION PRINTS THE PHYLOGENY OF ALL SPECIES ON DISK (TABLE, THEN USE build_tree.R TO CREATE TREE)   //
  ///////////////////////////////////////////////////////////////////////////////////////////////////////////////

  register unsigned int k;
  FILE *out_phylo_file = NULL;
  out_phylo_file = fopen("out_phylo", "a");

  for (k = 0; k < (*extinct_spc).size; k++){
    fprintf(out_phylo_file, "%d\t%d\t%f\t%f\n", (*extinct_spc).spc[k].num, (*extinct_spc).spc[k].mother, (*extinct_spc).spc[k].birth, (*extinct_spc).spc[k].death);
    (*extinct_spc).spc[k].num = -1;
    (*extinct_spc).spc[k].birth = 0.0;
    (*extinct_spc).spc[k].death = 0.0;
    (*extinct_spc).spc[k].mother = -1;
  }
  fclose(out_phylo_file);
  (*extinct_spc).size = 0;

} // end of function
//--//--//--//--//--//--//--//--//--//--//--//--//--//--//--//--//--//--//
//--//--//--//--//--//--//--//--//--//--//--//--//--//--//--//--//--//--//
//--//--//--//--//--//--//--//--//--//--//--//--//--//--//--//--//--//--//


//--//--//--//--//--//--//--//--//--//--//--//--//--//--//--//--//--//--//
//--//--//--//--//--//--//--//--//--//--//--//--//--//--//--//--//--//--//
//--//--//--//--//--//--//--//--//--//--//--//--//--//--//--//--//--//--//
void print_phylo_on_disk(struct species_group *living_spc, struct species_group *extinct_spc, const double t){

  ///////////////////////////////////////////////////////////////////////////////////////////////////////////////
  // THIS FUNCTION PRINTS THE PHYLOGENY OF ALL SPECIES ON DISK (TABLE, THEN USE R ALGORITHM TO CREATE TREE)    //
  ///////////////////////////////////////////////////////////////////////////////////////////////////////////////

  register unsigned int k;
  FILE *out_phylo_file = NULL;
  out_phylo_file = fopen("out_phylo", "a");

  for (k = 0; k < (*extinct_spc).size; k++){
    fprintf(out_phylo_file, "%d\t%d\t%f\t%f\n", (*extinct_spc).spc[k].num, (*extinct_spc).spc[k].mother, (*extinct_spc).spc[k].birth, (*extinct_spc).spc[k].death);
  }
  for (k = 0; k < (*living_spc).size; k++){
    fprintf(out_phylo_file, "%d\t%d\t%f\t%f\n", (*living_spc).spc[k].num, (*living_spc).spc[k].mother, (*living_spc).spc[k].birth, t);
  }
  fclose(out_phylo_file);

} // end of function
//--//--//--//--//--//--//--//--//--//--//--//--//--//--//--//--//--//--//
//--//--//--//--//--//--//--//--//--//--//--//--//--//--//--//--//--//--//
//--//--//--//--//--//--//--//--//--//--//--//--//--//--//--//--//--//--//


//--//--//--//--//--//--//--//--//--//--//--//--//--//--//--//--//--//--//
//--//--//--//--//--//--//--//--//--//--//--//--//--//--//--//--//--//--//
//--//--//--//--//--//--//--//--//--//--//--//--//--//--//--//--//--//--//
void print_pop_on_disk(gsl_rng *rgsl, struct population *pop, struct cluster_group *clusters, struct landscape *land, const double time) {

  //////////////////////////////////////////////////////////////////////
  // THIS FUNCTION PRINTS THE STATE OF THE POPULATION ON DISK         //
  //////////////////////////////////////////////////////////////////////

  register unsigned int k, k2, i, m1, m2;
  int species = -1;
  double dist = 0.0, dist2 = 0, nb_diff = 0.0, min_nb_diff = 0.0;

  FILE *out_pop = NULL;
  char out_pop_name[25];         // name of file
  sprintf(out_pop_name, "out_pop_t_%g", round(time));
  out_pop = fopen(out_pop_name, "w");

  for (k = 0; k < (*pop).size; k++) {

    species = -1;
    for (k2 = 0; k2 < (*clusters).size; k2++){

     #if GENET_INCOMP
      nb_diff = 0, m1 = 0, m2 = 0;
      while (m1 < (*pop).indiv[k].mut_nb && m2 < (*clusters).clust[k2].mut_nb) {
	if ((*pop).indiv[k].mut[m1] > (*clusters).clust[k2].mut[m2]) {
	  nb_diff += (*clusters).clust[k2].mutCopy[m2];
	  m2++;
	}
	else if ((*pop).indiv[k].mut[m1] < (*clusters).clust[k2].mut[m2]) {
	  nb_diff++;
	  m1++;
	}
	else {
	  m1++;
	  m2++;
	}
      }
      if (m1 < (*pop).indiv[k].mut_nb) {nb_diff = nb_diff + ((*pop).indiv[k].mut_nb-m1);}
      for (i = m2; i < (*clusters).clust[k2].mut_nb; i++) {nb_diff += (*clusters).clust[k2].mutCopy[i];}
     #endif 
      if (species == -1) {  		// if first (*clusters).clust[k2], new_clusters_origin[i] takes its species identity
	species = (*clusters).clust[k2].spec;
   	dist = ((*pop).indiv[k].t[0] - (*clusters).clust[k2].x1) * ((*pop).indiv[k].t[0] - (*clusters).clust[k2].x1) + ((*pop).indiv[k].t[1] - (*clusters).clust[k2].x2) * ((*pop).indiv[k].t[1] - (*clusters).clust[k2].x2);
       #if GENET_INCOMP
	min_nb_diff = nb_diff;
       } else if (nb_diff < min_nb_diff) {  		// same if (*clusters).clust[k2] has a lower number of neutral mutations
          species = (*clusters).clust[k2].spec;
   	  dist = ((*pop).indiv[k].t[0] - (*clusters).clust[k2].x1) * ((*pop).indiv[k].t[0] - (*clusters).clust[k2].x1) + ((*pop).indiv[k].t[1] - (*clusters).clust[k2].x2) * ((*pop).indiv[k].t[1] - (*clusters).clust[k2].x2);
	  min_nb_diff = nb_diff;
       #endif 
      } else {
       #if GENET_INCOMP
	if (nb_diff == min_nb_diff) {			// if (*clusters).clust[k2] has the same number of neutral mutations, take its identity only if it is ecologically closer than the origin already registered (if genetic incompatibilities, otherwise only consider the ecological distance)
       #endif 	
	  dist2 = ((*pop).indiv[k].t[0] - (*clusters).clust[k2].x1) * ((*pop).indiv[k].t[0] - (*clusters).clust[k2].x1) + ((*pop).indiv[k].t[1] - (*clusters).clust[k2].x2) * ((*pop).indiv[k].t[1] - (*clusters).clust[k2].x2);
          if (dist2 < dist) {
	    species = (*clusters).clust[k2].spec;
	    dist = dist2;
	    min_nb_diff = nb_diff;
          }
       #if GENET_INCOMP
        }
       #endif
      }
    }	
    fprintf(out_pop, "%u\t%u\t%d", (*pop).indiv[k].patch, (*land).sp[(*pop).indiv[k].patch], species);
    for (i = 0; i < TRAIT_NB; i++) {fprintf(out_pop, "\t%g", (*pop).indiv[k].t[i]);}
    fprintf(out_pop, "\n");   
  }
  fclose(out_pop);

} // end of function
//--//--//--//--//--//--//--//--//--//--//--//--//--//--//--//--//--//--//
//--//--//--//--//--//--//--//--//--//--//--//--//--//--//--//--//--//--//
//--//--//--//--//--//--//--//--//--//--//--//--//--//--//--//--//--//--//
